# Supplementary material for: Butane-1,2,3,4-tetra­carboxylic acid–4,4′-bipyridine (1/2)
Source: Acta Crystallogr Sect E Struct Rep Online. 2009 Jul 29;65(Pt 8):o2016. doi: 10.1107/S1600536809029237 (PMC2977318; doi:10.1107/S1600536809029237)
Supplement: Supplementary file 2 [file e-65-o2016-Isup2.hkl]

# 
# h,k,l, Fc-squared, Fo-squared, sigma(Fo-squared) and status flag 
# 
data_I
_shelx_title ' 090512e in P-1' 
_shelx_refln_list_code          4 
_shelx_F_calc_maximum      152.98 
_exptl_crystal_F_000       286.00 
_reflns_d_resolution_high  0.8396 
 
loop_ 
 _symmetry_equiv_pos_as_xyz 
 'x, y, z' 
 '-x, -y, -z' 
 
_cell_length_a     7.4435 
_cell_length_b     8.6990 
_cell_length_c    11.4378 
_cell_angle_alpha  99.819 
_cell_angle_beta  105.662 
_cell_angle_gamma 111.361 
 
_shelx_F_squared_multiplier     1.000 
 
loop_ 
 _refln_index_h 
 _refln_index_k 
 _refln_index_l 
 _refln_F_squared_calc 
 _refln_F_squared_meas 
 _refln_F_squared_sigma 
 _refln_observed_status 
   1   0   0      536.72      561.34      3.98 o 
   2   0   0      295.21      299.99      2.49 o 
   3   0   0        5.18        6.62      0.44 o 
   4   0   0      119.24      121.24      2.15 o 
   5   0   0        8.35        6.75      0.78 o 
   6   0   0        5.31        4.86      1.48 o 
   7   0   0       34.30       34.08      1.63 o 
  -8   1   0        1.11       -0.81      1.13 o 
  -7   1   0       94.99       94.10      2.52 o 
  -6   1   0       93.46       89.06      2.24 o 
  -5   1   0       41.67       42.05      1.40 o 
  -4   1   0       20.50       22.65      1.04 o 
  -3   1   0      511.41      460.64      8.31 o 
  -2   1   0       61.34       52.92      1.40 o 
  -1   1   0      177.72      146.29      2.65 o 
   0   1   0      124.41      122.59      1.89 o 
   1   1   0     2638.99     2598.18     17.40 o 
   2   1   0       52.93       61.14      0.92 o 
   3   1   0       77.80       60.47      1.07 o 
   4   1   0      146.17      155.97      2.04 o 
   5   1   0       65.89       68.35      1.45 o 
   6   1   0        0.97        1.46      0.70 o 
   7   1   0        3.69        4.60      1.52 o 
  -8   2   0       11.13       12.10      1.84 o 
  -7   2   0        2.33        2.07      1.01 o 
  -6   2   0       29.54       25.34      1.24 o 
  -5   2   0       10.40       11.51      0.70 o 
  -4   2   0       52.98       54.65      1.13 o 
  -3   2   0       93.52       98.21      1.66 o 
  -2   2   0    23403.23    23006.59    264.69 o 
  -1   2   0       13.07       10.17      0.60 o 
   0   2   0      441.21      454.10      7.32 o 
   1   2   0        0.09        0.07      0.19 o 
   2   2   0       79.23       68.22      1.08 o 
   3   2   0      129.92      132.80      1.77 o 
   4   2   0       50.22       45.88      1.17 o 
   5   2   0      241.59      250.22      3.13 o 
   6   2   0       32.91       33.33      2.11 o 
  -8   3   0       10.71        9.30      1.63 o 
  -7   3   0       10.35       10.84      1.47 o 
  -6   3   0       21.82       17.74      1.60 o 
  -5   3   0       23.60       17.82      0.99 o 
  -4   3   0      193.23      185.64      4.05 o 
  -3   3   0       15.88        9.50      0.87 o 
  -2   3   0      235.72      290.51      4.56 o 
  -1   3   0     2549.90     2697.09     21.73 o 
   0   3   0      379.83      399.46      3.17 o 
   1   3   0      169.24      141.04      1.59 o 
   2   3   0        5.22        6.96      0.49 o 
   3   3   0        5.55        7.56      0.56 o 
   4   3   0       95.18      107.04      2.29 o 
   5   3   0        2.65        5.32      1.13 o 
  -8   4   0        0.03       -0.21      1.08 o 
  -7   4   0        4.20        2.26      0.94 o 
  -6   4   0        9.16        9.94      0.94 o 
  -4   4   0     1414.44     1482.85     19.14 o 
  -3   4   0       40.65       48.92      1.79 o 
  -2   4   0        4.93        2.39      0.51 o 
  -1   4   0        0.64        0.29      0.20 o 
   0   4   0       18.42       13.91      0.59 o 
   1   4   0       70.89       71.00      1.16 o 
   2   4   0      297.76      282.41      4.04 o 
   3   4   0      461.61      447.24      4.30 o 
   4   4   0        5.34        4.81      1.10 o 
  -8   5   0        1.40        1.15      1.20 o 
  -7   5   0        0.30        0.17      0.57 o 
  -6   5   0       43.26       41.54      2.54 o 
  -5   5   0       35.25       34.67      2.02 o 
  -4   5   0      289.03      273.71      5.29 o 
  -3   5   0      352.61      364.07      6.07 o 
  -2   5   0      294.71      313.19      2.92 o 
  -1   5   0      109.25      101.23      1.38 o 
   0   5   0        0.48        0.89      0.29 o 
   1   5   0       26.83       27.05      0.83 o 
   2   5   0      631.27      639.53     10.35 o 
   3   5   0        5.01        8.01      1.27 o 
   4   5   0       30.36       32.86      2.28 o 
  -8   6   0        1.17        2.15      1.62 o 
  -7   6   0        2.68        1.89      0.73 o 
  -6   6   0       69.71       72.25      3.04 o 
  -5   6   0      131.29      128.23      3.75 o 
  -4   6   0        8.42       10.28      1.20 o 
  -3   6   0       24.38       22.69      1.47 o 
  -2   6   0        0.59        0.35      0.30 o 
  -1   6   0       29.73       26.20      1.03 o 
   0   6   0       92.85       95.21      3.15 o 
   1   6   0      149.94      153.45      4.28 o 
   2   6   0       21.00       20.73      1.79 o 
   3   6   0       14.33       13.09      1.63 o 
   4   6   0        7.92       10.33      1.66 o 
  -8   7   0        3.98        3.04      1.47 o 
  -7   7   0       17.71       14.57      3.91 o 
  -6   7   0       32.53       28.92      2.23 o 
  -5   7   0        4.18        1.89      0.97 o 
  -4   7   0       55.30       68.12      1.83 o 
  -3   7   0       45.96       38.40      1.37 o 
  -2   7   0        0.05       -0.01      0.53 o 
  -1   7   0       11.32       11.73      1.40 o 
   0   7   0      406.18      402.95      7.94 o 
   1   7   0       30.62       29.20      2.09 o 
   2   7   0       35.80       33.89      2.39 o 
   3   7   0        1.02        2.21      1.17 o 
  -6   8   0        0.05       -0.76      0.94 o 
  -5   8   0       19.65       20.22      1.73 o 
  -4   8   0        4.40        5.21      0.77 o 
  -3   8   0       18.32       20.06      1.68 o 
  -2   8   0        1.00        2.44      0.92 o 
  -1   8   0       29.75       26.48      2.05 o 
   0   8   0        8.44        8.81      1.52 o 
   1   8   0       38.30       35.92      2.53 o 
  -6   9   0        0.24       -1.06      0.99 o 
  -4   9   0        1.70        1.29      0.83 o 
  -3   9   0        2.58        2.85      1.10 o 
  -2   9   0       50.40       53.98      2.92 o 
  -1   9   0       10.36       10.49      1.59 o 
   0   9   0        4.89        5.78      1.45 o 
  -4  10   0        4.91        5.80      1.45 o 
  -3  10   0       25.69       28.37      2.32 o 
   2 -10   1        4.32        4.53      1.43 o 
   3 -10   1       54.57       57.78      3.15 o 
   4 -10   1        0.02       -0.97      0.71 o 
   5 -10   1        3.72        5.61      1.36 o 
   0  -9   1        0.63        1.24      1.10 o 
   1  -9   1       10.55       10.05      1.63 o 
   2  -9   1       42.84       53.93      2.88 o 
   3  -9   1       10.96       10.38      1.50 o 
   4  -9   1        2.23        3.15      1.04 o 
   5  -9   1       14.71       15.19      1.66 o 
  -2  -8   1       16.92       19.14      2.05 o 
  -1  -8   1       25.47       20.45      1.91 o 
   0  -8   1       17.16       17.44      1.86 o 
   1  -8   1      223.63      239.64      5.96 o 
   2  -8   1        1.33        2.02      0.85 o 
   3  -8   1       44.87       49.28      2.42 o 
   5  -8   1       15.58       14.47      1.63 o 
   7  -8   1       21.43       17.84      1.37 o 
  -3  -7   1        6.44        7.13      1.47 o 
  -2  -7   1        0.65        1.36      0.92 o 
  -1  -7   1       21.55       19.47      1.86 o 
   0  -7   1       85.61       92.36      3.41 o 
   1  -7   1       31.12       35.46      2.05 o 
   2  -7   1       15.65       20.64      1.53 o 
   3  -7   1        1.15        0.71      0.54 o 
   4  -7   1        7.69        9.11      1.22 o 
   5  -7   1        8.86        8.38      1.29 o 
   6  -7   1        1.51        1.69      0.61 o 
   7  -7   1        9.39        8.32      1.07 o 
  -4  -6   1       10.51       11.73      1.73 o 
  -3  -6   1        0.09       -0.41      0.76 o 
  -2  -6   1        0.24        0.37      0.74 o 
  -1  -6   1      246.39      249.83      5.61 o 
   0  -6   1       18.69       21.76      1.32 o 
   1  -6   1       73.26       72.87      1.25 o 
   2  -6   1        0.27        0.23      0.34 o 
   3  -6   1        3.25        4.00      0.85 o 
   4  -6   1       31.54       39.28      2.00 o 
   5  -6   1      246.28      232.21      5.25 o 
   6  -6   1        0.00       -0.26      0.51 o 
   7  -6   1        0.68        0.79      0.63 o 
   8  -6   1        2.98        3.70      1.36 o 
  -4  -5   1       13.26        9.99      1.43 o 
  -3  -5   1      187.79      180.87      4.69 o 
  -2  -5   1        1.96        3.48      0.62 o 
  -1  -5   1        6.95        8.26      0.67 o 
   0  -5   1       17.34       19.25      1.11 o 
   1  -5   1        0.47        0.41      0.28 o 
   2  -5   1       38.05       41.26      1.06 o 
   3  -5   1       32.30       37.60      1.68 o 
   4  -5   1       13.26       11.00      1.22 o 
   5  -5   1       89.58       82.39      2.04 o 
   6  -5   1        0.29        0.67      0.57 o 
   7  -5   1        5.50        5.87      1.33 o 
   8  -5   1        2.49        2.51      1.22 o 
  -5  -4   1        0.06       -0.05      0.90 o 
  -4  -4   1       85.64       82.90      2.08 o 
  -3  -4   1      159.08      170.72      2.83 o 
  -2  -4   1      203.73      239.73      3.90 o 
  -1  -4   1        7.65       11.19      0.51 o 
   0  -4   1       76.16       64.94      0.98 o 
   1  -4   1       54.27       52.76      0.99 o 
   2  -4   1        0.02        1.04      0.44 o 
   3  -4   1     1858.91     1895.12     23.24 o 
   4  -4   1       41.20       45.73      1.35 o 
   5  -4   1        0.00       -0.16      0.46 o 
   6  -4   1       37.82       34.16      2.59 o 
   7  -4   1       59.21       55.89      2.76 o 
   8  -4   1        0.83        0.02      1.04 o 
  -6  -3   1        4.88        6.21      1.38 o 
  -5  -3   1       96.51       96.66      3.36 o 
  -4  -3   1      297.51      298.23      4.61 o 
  -3  -3   1        3.21        2.14      0.43 o 
  -2  -3   1        1.95        1.27      0.29 o 
  -1  -3   1       98.52       78.96      1.08 o 
   0  -3   1      717.01      760.49      9.32 o 
   1  -3   1       76.26       84.34      1.22 o 
   2  -3   1      385.38      345.32      5.18 o 
   3  -3   1      581.73      543.52      5.61 o 
   4  -3   1       11.92       14.95      0.85 o 
   5  -3   1      174.78      162.11      2.93 o 
   6  -3   1       13.50       15.35      1.50 o 
   7  -3   1       19.92       20.13      1.79 o 
   8  -3   1        1.54        1.84      1.20 o 
  -7  -2   1        0.20        0.81      1.13 o 
  -6  -2   1       58.67       60.84      1.93 o 
  -5  -2   1      188.74      199.11      3.28 o 
  -4  -2   1      446.15      489.22      4.42 o 
  -3  -2   1        6.09        3.60      0.41 o 
  -2  -2   1       11.99        8.60      0.43 o 
  -1  -2   1        1.40        3.59      0.26 o 
   0  -2   1        9.60        9.82      0.60 o 
   1  -2   1     3022.22     3114.48     36.42 o 
   2  -2   1      560.01      502.31      6.76 o 
   3  -2   1        0.82        1.72      0.34 o 
   4  -2   1       86.23       94.08      2.67 o 
   5  -2   1       53.27       58.21      2.30 o 
   6  -2   1        0.18       -0.05      0.74 o 
   7  -2   1        0.97        1.73      1.01 o 
   8  -2   1       29.56       35.07      2.51 o 
  -7  -1   1       12.65       12.34      1.14 o 
  -6  -1   1      221.04      226.63      4.46 o 
  -5  -1   1        0.76        1.53      0.57 o 
  -4  -1   1       13.86       11.48      0.77 o 
  -3  -1   1       76.50       68.56      1.08 o 
  -2  -1   1      611.34      576.92      4.32 o 
  -1  -1   1       23.33       53.09      0.67 o 
   0  -1   1       36.06       59.75      1.10 o 
   1  -1   1      431.45      419.50      5.43 o 
   2  -1   1      100.91      100.69      2.12 o 
   3  -1   1      969.85      930.14     10.03 o 
   4  -1   1      403.51      405.37      4.68 o 
   5  -1   1        2.50        3.05      0.64 o 
   6  -1   1        1.19        0.14      0.85 o 
   7  -1   1        0.73       -0.30      0.97 o 
  -7   0   1       94.71      103.42      3.62 o 
  -6   0   1      138.11      154.40      2.97 o 
  -5   0   1       26.18       22.58      1.04 o 
  -4   0   1       24.52       26.30      0.73 o 
  -3   0   1        2.97        2.01      0.21 o 
  -2   0   1      331.54      374.99      2.91 o 
  -1   0   1        4.77        0.99      0.18 o 
   1   0   1       77.41       63.72      0.76 o 
   2   0   1       21.11       20.14      0.54 o 
   3   0   1       69.13       71.63      1.99 o 
   4   0   1       85.19       92.56      1.93 o 
   5   0   1        6.56        6.86      0.79 o 
   6   0   1       64.20       69.17      3.64 o 
   7   0   1        3.51        4.28      1.24 o 
  -8   1   1       35.31       40.58      3.95 o 
  -7   1   1        0.01        0.18      0.63 o 
  -6   1   1       35.79       36.94      1.44 o 
  -5   1   1        7.59        7.11      0.58 o 
  -4   1   1      167.65      168.86      2.07 o 
  -3   1   1        0.89        0.76      0.28 o 
  -2   1   1     2199.60     2075.52     16.88 o 
  -1   1   1      281.51      213.37      2.07 o 
   0   1   1        0.58        0.23      0.14 o 
   1   1   1      778.63      781.68      5.56 o 
   2   1   1     2473.31     2914.45     28.71 o 
   3   1   1      137.21      170.29      2.03 o 
   4   1   1        1.37        1.56      0.42 o 
   5   1   1       23.09       23.60      1.26 o 
   6   1   1        8.07        7.81      1.18 o 
   7   1   1        0.11        0.73      1.14 o 
  -8   2   1        9.85       12.25      1.22 o 
  -7   2   1        5.57        5.07      1.23 o 
  -6   2   1       46.27       49.14      1.34 o 
  -5   2   1        2.31        1.79      0.43 o 
  -4   2   1      175.45      168.29      3.93 o 
  -3   2   1      174.74      152.45      3.23 o 
  -2   2   1     2310.95     2388.39     19.31 o 
  -1   2   1       16.76       16.81      0.53 o 
   0   2   1        6.26        6.32      0.42 o 
   1   2   1      436.38      497.86      4.26 o 
   2   2   1      466.96      533.97      4.39 o 
   3   2   1        0.73        2.02      0.37 o 
   4   2   1        8.35       11.40      1.24 o 
   5   2   1       51.63       53.72      1.45 o 
   6   2   1        3.48        2.63      0.79 o 
  -8   3   1       26.17       24.37      2.07 o 
  -7   3   1        0.01        0.53      0.49 o 
  -6   3   1       51.45       50.34      1.36 o 
  -5   3   1       23.50       21.84      1.93 o 
  -4   3   1      970.32      882.24      8.38 o 
  -3   3   1       30.72       19.14      1.15 o 
  -2   3   1      822.78      901.58      8.06 o 
  -1   3   1       50.07       59.24      0.85 o 
   0   3   1     1945.51     2272.69     26.52 o 
   1   3   1      196.75      248.10      5.68 o 
   2   3   1        2.28        1.94      0.50 o 
   3   3   1        7.46        6.55      0.89 o 
   4   3   1      105.43      109.95      1.97 o 
   5   3   1        2.39        3.13      1.12 o 
  -8   4   1       28.51       27.36      3.29 o 
  -7   4   1        0.14        0.33      0.59 o 
  -5   4   1       37.63       38.03      2.07 o 
  -4   4   1     1064.02     1015.73     13.83 o 
  -3   4   1       74.40       91.28      2.51 o 
  -2   4   1        2.82        1.32      0.46 o 
  -1   4   1      477.71      461.46      3.70 o 
   0   4   1      136.58      145.60      2.25 o 
   1   4   1       97.39       93.73      1.39 o 
   2   4   1        6.07        6.46      0.54 o 
   3   4   1       75.44       66.16      1.88 o 
   4   4   1        0.93        1.56      0.90 o 
   5   4   1        9.77        9.32      1.54 o 
  -8   5   1        6.18        5.79      1.30 o 
  -7   5   1        6.18        5.61      0.91 o 
  -6   5   1       99.88       91.69      3.41 o 
  -5   5   1        0.72        0.81      0.83 o 
  -4   5   1      335.57      317.75      5.89 o 
  -3   5   1       17.76       20.22      1.09 o 
  -2   5   1      254.14      279.53      2.67 o 
  -1   5   1      195.76      220.17      2.23 o 
   0   5   1      112.11      111.63      2.08 o 
   1   5   1       56.71       57.29      1.57 o 
   2   5   1      146.17      147.49      2.81 o 
   3   5   1       10.90       14.20      1.56 o 
   4   5   1        8.16        6.97      1.40 o 
  -8   6   1        0.38       -0.62      0.70 o 
  -7   6   1       14.58        9.99      1.61 o 
  -6   6   1      129.76      135.98      4.21 o 
  -5   6   1       37.08       38.59      2.12 o 
  -4   6   1        9.23        8.46      0.73 o 
  -3   6   1      133.20      122.70      2.28 o 
  -2   6   1        3.72        2.97      0.54 o 
  -1   6   1       41.44       43.09      1.35 o 
   0   6   1       27.53       27.68      1.20 o 
   1   6   1        5.46        4.81      1.06 o 
   2   6   1        0.46        0.87      0.85 o 
   3   6   1       10.04        9.32      1.56 o 
  -8   7   1        6.64        5.65      1.93 o 
  -7   7   1        1.66        2.44      1.17 o 
  -6   7   1       24.38       25.68      1.98 o 
  -5   7   1       14.18       14.84      1.52 o 
  -4   7   1        4.74        5.33      0.72 o 
  -3   7   1      106.42      118.42      2.41 o 
  -2   7   1      126.40      129.53      2.52 o 
  -1   7   1       38.89       45.05      2.37 o 
   0   7   1        1.03        3.08      0.99 o 
   1   7   1       27.46       26.85      2.14 o 
   2   7   1        4.35        5.57      1.43 o 
  -7   8   1        0.17       -0.90      1.20 o 
  -6   8   1       15.80       13.69      1.73 o 
  -5   8   1       24.67       27.63      2.07 o 
  -4   8   1        0.94        1.57      0.65 o 
  -3   8   1        0.05       -0.02      0.67 o 
  -2   8   1       57.19       60.44      2.83 o 
  -1   8   1        0.19       -0.44      0.76 o 
   0   8   1       13.22       10.35      1.56 o 
   1   8   1        2.19        1.82      1.17 o 
  -6   9   1        3.47        4.60      1.36 o 
  -5   9   1       20.80       24.18      2.07 o 
  -4   9   1       19.68       18.50      1.77 o 
  -3   9   1        2.40        4.69      1.29 o 
  -2   9   1       27.53       27.59      2.23 o 
  -1   9   1        9.79        9.50      1.61 o 
  -4  10   1        9.17        7.20      1.52 o 
   2 -10   2       46.09       43.26      2.81 o 
   3 -10   2        0.00        0.60      0.83 o 
   4 -10   2        4.72        5.22      1.24 o 
   5 -10   2        2.40        4.85      1.17 o 
  -1  -9   2        0.01        0.69      1.08 o 
   0  -9   2       24.17       21.17      2.14 o 
   1  -9   2       82.31       78.00      3.45 o 
   2  -9   2        6.39        8.93      1.50 o 
   3  -9   2        4.49        4.60      1.15 o 
  -2  -8   2        9.36       10.68      1.68 o 
  -1  -8   2        0.01        1.01      0.94 o 
   0  -8   2      129.46      133.82      4.42 o 
   1  -8   2       15.99       14.15      1.59 o 
   2  -8   2       85.43       98.39      3.47 o 
   3  -8   2       15.99       18.48      1.45 o 
   4  -8   2        0.20        0.39      0.78 o 
   5  -8   2       13.79       11.40      0.95 o 
   6  -8   2       39.74       35.36      2.24 o 
   7  -8   2       16.00       12.32      1.22 o 
  -3  -7   2        1.39        0.99      0.94 o 
  -2  -7   2       33.52       39.14      2.39 o 
  -1  -7   2      434.09      438.34      8.49 o 
   0  -7   2       20.14       20.27      1.66 o 
   1  -7   2        0.45        0.53      0.43 o 
   2  -7   2        6.24        4.74      0.85 o 
   3  -7   2       88.32      100.64      2.06 o 
   4  -7   2        4.04        3.29      0.94 o 
   5  -7   2       46.01       39.00      1.47 o 
   6  -7   2        8.20        8.22      0.95 o 
   7  -7   2       18.11       17.73      5.18 o 
  -4  -6   2        0.14        0.48      0.90 o 
  -3  -6   2        4.87        4.39      1.10 o 
  -2  -6   2      329.33      339.51      4.61 o 
  -1  -6   2      176.62      183.18      3.00 o 
   0  -6   2      338.81      357.44      8.90 o 
   1  -6   2       13.78       15.09      1.10 o 
   2  -6   2       82.45       82.16      1.61 o 
   3  -6   2      160.90      169.28      3.75 o 
   4  -6   2      103.92      107.22      3.08 o 
   5  -6   2      102.38      100.30      3.32 o 
   6  -6   2       26.06       27.45      1.39 o 
   7  -6   2        7.23        7.22      1.47 o 
  -4  -5   2       12.68       20.41      2.62 o 
  -3  -5   2      561.90      566.71      6.51 o 
  -2  -5   2       11.81       12.61      1.12 o 
  -1  -5   2       19.18       19.43      2.07 o 
   0  -5   2       56.05       57.22      1.71 o 
   1  -5   2       50.64       56.98      1.18 o 
   2  -5   2       36.64       40.68      1.07 o 
   3  -5   2      244.46      249.99      4.67 o 
   4  -5   2       94.63       88.83      1.95 o 
   5  -5   2      117.95      113.66      2.48 o 
   6  -5   2        3.40        4.26      1.08 o 
   7  -5   2       15.42       16.11      1.75 o 
   8  -5   2        0.03       -0.78      1.08 o 
  -6  -4   2        0.09       -0.23      1.01 o 
  -5  -4   2        1.19        0.07      0.85 o 
  -4  -4   2      304.30      315.50      5.66 o 
  -3  -4   2      270.96      274.82      3.80 o 
  -2  -4   2      497.54      555.62      5.91 o 
  -1  -4   2      359.96      340.08      2.98 o 
   0  -4   2      200.71      187.43      2.12 o 
   1  -4   2      271.89      263.23      2.85 o 
   2  -4   2       56.81       78.48      2.02 o 
   3  -4   2      833.02      920.31     22.99 o 
   4  -4   2      112.77      121.70      2.30 o 
   5  -4   2      113.50      115.37      3.43 o 
   6  -4   2        5.91        6.21      1.17 o 
   7  -4   2       13.14       10.95      1.54 o 
   8  -4   2        0.09        1.98      1.27 o 
  -6  -3   2       16.69       19.74      1.89 o 
  -5  -3   2      152.56      157.66      4.30 o 
  -4  -3   2       16.98       20.17      0.86 o 
  -3  -3   2       19.26       22.94      0.78 o 
  -2  -3   2      455.66      450.45      3.76 o 
  -1  -3   2       30.63       26.25      0.61 o 
   0  -3   2        9.76       19.03      0.90 o 
   1  -3   2      118.59       94.22      1.31 o 
   2  -3   2      593.44      572.98      5.60 o 
   3  -3   2      506.17      477.93      5.18 o 
   4  -3   2       49.12       44.61      1.89 o 
   5  -3   2      145.28      128.76      3.57 o 
   6  -3   2        0.89        0.41      0.83 o 
   7  -3   2        5.96        6.42      1.38 o 
  -7  -2   2        2.33        4.81      1.38 o 
  -6  -2   2       34.05       37.25      2.30 o 
  -5  -2   2       81.22       85.00      2.00 o 
  -4  -2   2      250.76      272.99      4.31 o 
  -3  -2   2      245.49      239.72      2.42 o 
  -2  -2   2        2.60        6.94      0.35 o 
  -1  -2   2       96.12       87.99      1.93 o 
   0  -2   2       84.38      109.87      2.07 o 
   1  -2   2     7274.18     7245.58     84.30 o 
   2  -2   2      250.79      218.28      3.64 o 
   3  -2   2      408.92      398.90      6.19 o 
   4  -2   2       11.66       10.08      1.01 o 
   5  -2   2      185.47      173.23      4.33 o 
   6  -2   2        0.48        0.30      0.85 o 
   7  -2   2        9.35        9.07      1.54 o 
  -7  -1   2       15.02        8.96      1.18 o 
  -6  -1   2       80.77       76.62      2.09 o 
  -5  -1   2       15.24       16.21      0.96 o 
  -4  -1   2      362.54      342.16      3.47 o 
  -3  -1   2        0.74        2.45      0.23 o 
  -2  -1   2      757.09      909.48      5.61 o 
  -1  -1   2       41.09       81.52      1.68 o 
   0  -1   2      233.27      297.35      3.29 o 
   1  -1   2      341.84      360.25      4.95 o 
   2  -1   2      909.80      843.30     10.86 o 
   3  -1   2       58.44       68.84      2.09 o 
   4  -1   2       24.71       22.00      1.45 o 
   5  -1   2       44.39       44.98      2.21 o 
   6  -1   2        3.66        1.29      1.04 o 
   7  -1   2        3.16        1.63      1.17 o 
  -8   0   2        1.99        3.60      0.89 o 
  -7   0   2       18.70       17.77      1.25 o 
  -6   0   2       16.18       18.01      1.08 o 
  -5   0   2       34.99       31.09      1.20 o 
  -4   0   2       22.87       22.96      0.56 o 
  -3   0   2      151.65      153.17      1.56 o 
  -2   0   2       67.39       81.12      1.65 o 
  -1   0   2    11949.91    10840.03     87.75 o 
   0   0   2        4.22        0.32      0.13 o 
   1   0   2      413.96      389.82      5.48 o 
   2   0   2      102.53      115.96      2.58 o 
   3   0   2      267.50      286.58      5.08 o 
   4   0   2        5.14        5.15      0.90 o 
   5   0   2        0.02        0.12      0.74 o 
   6   0   2       34.58       33.18      2.16 o 
   7   0   2        6.80        7.52      1.50 o 
  -8   1   2       72.64       63.37      2.51 o 
  -7   1   2        2.06        2.10      0.66 o 
  -6   1   2       92.89       88.52      2.70 o 
  -5   1   2       18.92       17.52      0.76 o 
  -4   1   2      312.35      363.27      4.21 o 
  -3   1   2        2.20        0.28      0.29 o 
  -2   1   2       65.85       32.86      0.78 o 
  -1   1   2      134.62       79.08      1.23 o 
   0   1   2     1489.44     1490.31     12.61 o 
   1   1   2      697.22      701.49      6.61 o 
   2   1   2       14.45       16.25      0.60 o 
   3   1   2        9.18       13.94      0.67 o 
   4   1   2        1.47        1.10      0.40 o 
   5   1   2       13.21       11.12      1.12 o 
   6   1   2       14.79       14.22      1.68 o 
  -8   2   2        0.95        1.36      0.78 o 
  -7   2   2        0.55        0.18      0.64 o 
  -6   2   2        1.65        3.50      0.55 o 
  -5   2   2       48.94       42.95      1.92 o 
  -4   2   2       62.39       65.63      1.49 o 
  -3   2   2     1818.83     1838.35     12.58 o 
  -2   2   2      301.77      306.38      2.50 o 
  -1   2   2      347.23      297.21      6.80 o 
   0   2   2       64.91       52.14      1.88 o 
   1   2   2        0.00        1.17      0.24 o 
   2   2   2       12.10       11.92      0.58 o 
   3   2   2        0.28        0.43      0.35 o 
   4   2   2       60.47       54.80      1.38 o 
   5   2   2       26.09       26.84      1.12 o 
   6   2   2        2.77        4.74      1.31 o 
  -8   3   2       10.21        9.50      0.95 o 
  -7   3   2        2.18        3.17      0.63 o 
  -6   3   2       22.78       28.92      3.38 o 
  -5   3   2        9.81        7.26      0.72 o 
  -4   3   2       13.68       24.07      0.86 o 
  -3   3   2       37.21       20.88      0.58 o 
  -2   3   2      646.16      660.33     13.72 o 
  -1   3   2     1085.68     1033.05      9.29 o 
   0   3   2      270.68      289.06      6.21 o 
   1   3   2       28.17       25.78      0.69 o 
   2   3   2        1.04        1.80      0.38 o 
   3   3   2        0.40        1.41      0.47 o 
   4   3   2       51.77       51.35      1.97 o 
   5   3   2       13.30       17.10      1.30 o 
  -8   4   2        0.24        0.03      0.72 o 
  -7   4   2        0.00       -0.84      0.56 o 
  -6   4   2      102.50      108.07      3.61 o 
  -5   4   2       87.25      101.49      3.15 o 
  -4   4   2        4.25        2.11      0.39 o 
  -3   4   2       30.92       18.81      0.76 o 
  -2   4   2      174.96      141.95      2.17 o 
  -1   4   2       27.11       18.87      1.50 o 
   0   4   2      289.07      311.06      3.89 o 
   1   4   2        1.67        1.21      1.17 o 
   2   4   2       18.04       12.91      0.95 o 
   3   4   2       22.25       20.41      1.24 o 
   4   4   2        0.40        1.06      0.71 o 
   5   4   2       33.42       40.43      2.78 o 
  -8   5   2        4.31        6.45      2.24 o 
  -7   5   2        0.00        1.08      0.99 o 
  -6   5   2       62.13       56.85      2.65 o 
  -5   5   2        4.77        4.14      1.04 o 
  -4   5   2       35.29       38.06      1.33 o 
  -3   5   2      237.97      234.57      6.49 o 
  -2   5   2      298.50      280.12      3.62 o 
  -1   5   2        0.08       -0.05      0.33 o 
   0   5   2       67.78       74.60      1.80 o 
   1   5   2       56.71       61.59      1.75 o 
   2   5   2       66.72       65.80      1.95 o 
   3   5   2        1.85        1.08      0.99 o 
   4   5   2        1.00        3.11      1.27 o 
  -8   6   2       22.40       26.24      3.28 o 
  -7   6   2        4.69        0.44      1.08 o 
  -6   6   2       31.76       25.93      1.93 o 
  -5   6   2        0.37        0.14      0.81 o 
  -4   6   2       38.69       32.78      1.53 o 
  -3   6   2        4.16        3.34      0.59 o 
  -2   6   2      135.48      140.40      2.53 o 
  -1   6   2       27.91       30.95      1.21 o 
   0   6   2       12.35       15.61      2.12 o 
   1   6   2        0.00        1.13      0.85 o 
   2   6   2        3.69        2.72      1.10 o 
   3   6   2        2.16        0.32      0.99 o 
  -8   7   2       20.10       19.17      2.16 o 
  -7   7   2        2.76        2.60      1.22 o 
  -6   7   2        2.72        2.00      1.15 o 
  -5   7   2       22.06       20.48      1.77 o 
  -4   7   2       60.43       58.80      1.75 o 
  -3   7   2        4.08        5.90      0.73 o 
  -2   7   2       13.88       17.58      1.07 o 
  -1   7   2       19.14       23.12      1.17 o 
   0   7   2       11.66       10.91      1.45 o 
   1   7   2        0.46        1.56      1.01 o 
   2   7   2        4.74       10.19      1.70 o 
  -7   8   2        0.20       -1.27      1.04 o 
  -6   8   2        6.00        7.32      1.50 o 
  -5   8   2        2.78        3.66      1.29 o 
  -4   8   2        6.14        6.36      0.98 o 
  -3   8   2       31.76       35.29      1.49 o 
  -2   8   2        4.91        5.27      1.17 o 
  -1   8   2        0.11        1.17      0.87 o 
   0   8   2       12.66       11.80      1.70 o 
   1   8   2        0.92        2.00      1.20 o 
  -6   9   2       12.26       10.28      1.68 o 
  -5   9   2        0.20        1.29      1.17 o 
  -4   9   2        3.28        2.05      1.13 o 
  -3   9   2        0.11        0.14      0.81 o 
  -2   9   2        2.03        2.12      1.06 o 
  -1   9   2        0.07       -0.92      0.85 o 
   1 -10   3       16.71       17.67      2.05 o 
   2 -10   3       40.22       34.88      2.46 o 
   3 -10   3        0.14       -0.44      0.74 o 
  -1  -9   3        1.68        3.70      1.31 o 
   0  -9   3        0.23        0.55      0.99 o 
   1  -9   3        3.58        2.19      1.06 o 
   2  -9   3        5.23        5.78      1.24 o 
   4  -9   3       17.21       14.47      1.59 o 
   5  -9   3        0.74       -0.16      0.90 o 
  -2  -8   3        0.04        0.18      0.97 o 
  -1  -8   3       34.94       34.77      2.39 o 
   0  -8   3      110.45      117.62      4.10 o 
   1  -8   3        1.67        2.14      0.87 o 
   2  -8   3       77.83       77.75      2.72 o 
   3  -8   3        0.94        0.35      0.71 o 
   4  -8   3        2.90        1.43      0.99 o 
   6  -8   3        8.60        7.47      0.98 o 
   7  -8   3       12.91       12.63      1.75 o 
  -3  -7   3        0.01        0.44      0.90 o 
  -2  -7   3        0.56       -0.41      0.71 o 
  -1  -7   3        0.38        0.05      0.56 o 
   0  -7   3       12.34       13.26      2.06 o 
   1  -7   3       10.40       10.15      1.08 o 
   2  -7   3       12.48       11.83      1.17 o 
   3  -7   3       20.34       21.54      1.56 o 
   4  -7   3       75.01       85.95      2.05 o 
   5  -7   3        0.08       -0.09      0.48 o 
   6  -7   3        1.19        0.55      0.94 o 
   7  -7   3       11.52        9.04      1.56 o 
  -4  -6   3        0.12        2.37      1.08 o 
  -3  -6   3        4.12        3.72      1.48 o 
  -2  -6   3      130.41      129.40      2.62 o 
  -1  -6   3        4.98        5.48      1.76 o 
   0  -6   3       66.88       78.74      2.46 o 
   1  -6   3      234.64      233.95      4.53 o 
   2  -6   3       13.51       13.11      0.78 o 
   3  -6   3       25.31       26.56      1.03 o 
   4  -6   3       20.15       20.41      1.09 o 
   5  -6   3       14.87       13.97      1.47 o 
   6  -6   3        1.00        1.43      0.97 o 
   7  -6   3       11.41       12.88      1.66 o 
  -5  -5   3        0.06        0.39      0.94 o 
  -4  -5   3        2.88        1.15      0.59 o 
  -3  -5   3       45.27       55.01      1.70 o 
  -2  -5   3        6.37        7.44      0.89 o 
  -1  -5   3       13.09       12.33      1.15 o 
   0  -5   3      195.30      190.77      3.82 o 
   1  -5   3      511.75      575.58      4.50 o 
   2  -5   3      123.79      127.23      2.02 o 
   3  -5   3        0.00       -0.09      0.33 o 
   4  -5   3        0.85       -0.14      0.60 o 
   5  -5   3       10.06       11.39      1.31 o 
   6  -5   3        2.12        2.53      0.99 o 
   7  -5   3        3.96        4.12      1.33 o 
  -6  -4   3        2.53        2.97      1.13 o 
  -5  -4   3       20.50       21.77      1.84 o 
  -4  -4   3       82.33       85.55      2.08 o 
  -3  -4   3       23.54       32.14      1.24 o 
  -2  -4   3        0.17        2.39      0.49 o 
  -1  -4   3      562.23      525.18      7.57 o 
   0  -4   3        9.59        8.47      0.81 o 
   1  -4   3       27.24       21.69      0.53 o 
   2  -4   3       43.78       55.73      1.63 o 
   3  -4   3        0.02       -0.02      0.53 o 
   4  -4   3       14.13       12.75      1.20 o 
   5  -4   3       84.22       74.02      2.76 o 
   6  -4   3       34.02       30.90      2.07 o 
   7  -4   3        0.02       -0.32      1.04 o 
  -6  -3   3        0.00        0.02      0.90 o 
  -5  -3   3      183.41      177.63      4.60 o 
  -4  -3   3        0.08        0.51      0.45 o 
  -3  -3   3        9.59        6.80      0.46 o 
  -2  -3   3      707.90      712.52      6.52 o 
  -1  -3   3     1401.77     1518.72     18.13 o 
   0  -3   3      187.34      234.67      3.93 o 
   1  -3   3       11.39       18.66      0.59 o 
   2  -3   3        6.08        5.48      0.60 o 
   3  -3   3       41.05       44.59      1.68 o 
   4  -3   3      232.13      230.46      4.76 o 
   5  -3   3       47.55       51.86      2.39 o 
   6  -3   3       30.12       32.05      2.12 o 
   7  -3   3        0.31       -0.46      0.97 o 
  -7  -2   3       21.73       25.42      2.16 o 
  -6  -2   3       42.94       43.92      2.44 o 
  -5  -2   3       73.22       77.36      1.86 o 
  -4  -2   3       14.77        9.87      0.56 o 
  -3  -2   3       32.55       26.05      0.77 o 
  -2  -2   3        3.04       10.42      0.40 o 
  -1  -2   3       55.43       54.92      1.59 o 
   0  -2   3        1.85        1.87      0.23 o 
   1  -2   3      334.82      282.46      4.12 o 
   2  -2   3       48.42       47.72      1.52 o 
   3  -2   3       59.03       54.65      1.91 o 
   4  -2   3        6.30        6.74      0.94 o 
   5  -2   3        1.15        0.69      0.78 o 
   6  -2   3       33.73       36.75      2.25 o 
   7  -2   3        0.34       -0.97      0.97 o 
  -7  -1   3      111.24      117.21      4.05 o 
  -6  -1   3        5.10        4.02      0.69 o 
  -5  -1   3       11.38       11.35      0.85 o 
  -4  -1   3      212.78      204.30      3.15 o 
  -3  -1   3      333.35      345.40      3.29 o 
  -2  -1   3       59.76       97.46      1.41 o 
  -1  -1   3        0.01        4.11      0.46 o 
   0  -1   3       32.00       19.58      0.58 o 
   1  -1   3       54.24       60.12      1.59 o 
   2  -1   3      775.50      714.91      9.69 o 
   3  -1   3     1160.55     1142.34     14.98 o 
   4  -1   3      252.75      270.93      5.41 o 
   5  -1   3        1.20        2.39      0.90 o 
   6  -1   3        3.63        5.84      1.27 o 
   7  -1   3       16.48       13.00      1.77 o 
  -8   0   3        6.16        6.19      1.00 o 
  -7   0   3       50.49       52.82      1.77 o 
  -6   0   3       11.39       11.81      0.93 o 
  -5   0   3       17.11       21.44      0.80 o 
  -4   0   3       59.16       57.98      0.91 o 
  -3   0   3      233.84      232.22      2.23 o 
  -2   0   3       42.44       33.19      0.80 o 
  -1   0   3      632.78      508.89      4.60 o 
   0   0   3       20.27       19.44      0.57 o 
   1   0   3        2.97        0.83      0.44 o 
   2   0   3       58.61       53.47      1.84 o 
   3   0   3       72.66       75.38      2.46 o 
   4   0   3      193.38      195.18      4.56 o 
   5   0   3        3.04        2.35      0.99 o 
   6   0   3        0.69        0.12      0.97 o 
  -8   1   3        2.70        2.16      0.77 o 
  -7   1   3        1.71        1.83      0.60 o 
  -6   1   3       10.88       12.39      0.75 o 
  -5   1   3       50.25       50.39      1.49 o 
  -4   1   3       56.85       52.78      1.31 o 
  -3   1   3      105.58       88.48      1.53 o 
  -2   1   3        8.72        2.23      0.30 o 
  -1   1   3       21.61       29.08      0.55 o 
   0   1   3      251.09      223.17      2.70 o 
   1   1   3     4310.98     4630.05     57.74 o 
   2   1   3      387.12      450.95      5.08 o 
   3   1   3        3.21        2.40      0.53 o 
   4   1   3        6.63        8.63      1.20 o 
   5   1   3       40.20       33.85      2.16 o 
   6   1   3       12.28       10.61      1.59 o 
  -8   2   3        1.52        0.54      0.57 o 
  -7   2   3       16.63       21.26      1.02 o 
  -6   2   3       54.24       50.01      1.64 o 
  -5   2   3       40.40       36.76      1.28 o 
  -4   2   3        4.41        6.79      0.86 o 
  -3   2   3        1.49        1.14      0.24 o 
  -2   2   3       37.81       28.39      0.67 o 
  -1   2   3      167.84      124.78      1.83 o 
   0   2   3      544.44      499.34      5.17 o 
   1   2   3      329.79      372.12      4.39 o 
   2   2   3      640.22      648.20      6.95 o 
   3   2   3       21.03       18.90      1.12 o 
   4   2   3        0.59        1.91      0.68 o 
   5   2   3       14.31        9.92      1.59 o 
  -8   3   3        0.01        0.18      0.74 o 
  -7   3   3       17.39       14.15      1.20 o 
  -6   3   3       62.76       63.13      1.85 o 
  -5   3   3       35.71       34.89      1.58 o 
  -4   3   3       15.98       18.72      0.63 o 
  -3   3   3      153.13      175.15      2.34 o 
  -2   3   3       69.82       87.33      1.56 o 
  -1   3   3     1746.61     1769.93     15.33 o 
   0   3   3       95.22      113.90      2.04 o 
   1   3   3        7.00        6.86      1.06 o 
   2   3   3        8.12        9.98      0.92 o 
   3   3   3       27.32       17.23      1.96 o 
   4   3   3       31.68       31.15      2.75 o 
   5   3   3        0.60        0.41      0.92 o 
  -8   4   3        7.06        7.67      0.93 o 
  -7   4   3        0.01       -0.36      0.64 o 
  -6   4   3        1.92        1.47      0.65 o 
  -5   4   3       33.58       37.84      1.84 o 
  -4   4   3        0.78        0.44      0.41 o 
  -3   4   3      101.44       82.64      1.62 o 
  -2   4   3      175.90      145.57      2.32 o 
  -1   4   3       41.01       39.79      1.25 o 
   0   4   3      571.50      593.34     12.46 o 
   1   4   3       16.58       13.77      0.96 o 
   2   4   3        0.26        1.14      0.93 o 
   3   4   3        3.30        3.16      0.79 o 
   4   4   3        0.72        0.54      0.72 o 
  -8   5   3        8.01        5.94      1.50 o 
  -7   5   3        2.61        1.08      1.06 o 
  -6   5   3        6.10        8.90      1.38 o 
  -5   5   3       98.10      103.88      3.34 o 
  -4   5   3        8.64       10.77      0.74 o 
  -3   5   3      161.55      169.65      3.47 o 
  -2   5   3       64.67       74.56      3.59 o 
  -1   5   3        8.96       12.41      0.86 o 
   0   5   3        6.25        9.63      0.82 o 
   1   5   3        0.74        0.18      0.54 o 
   2   5   3       23.05       20.41      1.27 o 
   3   5   3        1.17        0.71      1.04 o 
  -8   6   3        1.70       -1.42      0.94 o 
  -7   6   3       10.94       11.39      1.66 o 
  -6   6   3        0.14       -0.64      0.83 o 
  -5   6   3       21.48       23.17      1.79 o 
  -4   6   3       12.07       11.79      1.21 o 
  -3   6   3        0.00       -0.25      0.39 o 
  -2   6   3       42.81       47.36      1.51 o 
  -1   6   3        4.31        3.42      0.78 o 
   0   6   3        7.95        9.38      1.06 o 
   1   6   3       15.09       15.74      1.61 o 
   2   6   3        0.53        1.56      1.13 o 
  -8   7   3        0.54       -1.52      1.01 o 
  -7   7   3       20.25       25.82      2.25 o 
  -6   7   3        0.08        0.62      1.06 o 
  -5   7   3        6.73        6.74      1.33 o 
  -4   7   3       45.89       49.92      1.62 o 
  -3   7   3        6.89        7.95      0.84 o 
  -2   7   3        1.93        1.28      0.54 o 
  -1   7   3        2.18        2.14      0.65 o 
   0   7   3       31.38       29.13      2.14 o 
   1   7   3        0.89        1.27      1.10 o 
  -7   8   3        7.33        3.89      1.50 o 
  -6   8   3        2.52        2.88      1.40 o 
  -5   8   3        0.23       -1.38      0.97 o 
  -4   8   3        7.65        7.41      1.68 o 
  -3   8   3       11.37       11.68      1.73 o 
  -2   8   3        2.35        2.00      1.01 o 
  -1   8   3       13.88       11.87      1.70 o 
   0   8   3        0.07       -0.67      0.74 o 
  -6   9   3        7.84        6.19      1.59 o 
  -5   9   3        0.02       -0.87      1.13 o 
  -4   9   3        5.12        5.52      1.31 o 
  -3   9   3        3.59        4.97      1.36 o 
  -2   9   3       15.87       16.80      1.98 o 
   1 -10   4       13.39        7.80      1.52 o 
   2 -10   4        1.92        2.00      0.99 o 
  -1  -9   4        5.46        2.74      1.27 o 
   0  -9   4        4.68        3.66      1.15 o 
   1  -9   4       21.90       23.65      1.96 o 
   3  -9   4        2.63        0.39      0.87 o 
   4  -9   4       16.55       18.64      1.89 o 
   5  -9   4        2.34        3.22      1.24 o 
  -2  -8   4        5.97        8.54      1.52 o 
  -1  -8   4       18.93       12.86      1.61 o 
   0  -8   4        3.59        3.15      0.69 o 
   1  -8   4       11.66        8.74      1.20 o 
   2  -8   4        2.30        3.45      0.99 o 
   3  -8   4       23.59       28.72      1.93 o 
   4  -8   4        5.07        4.79      1.24 o 
   6  -8   4        6.23        4.49      1.27 o 
  -3  -7   4        4.41        4.53      1.20 o 
  -2  -7   4       14.89       10.09      0.97 o 
  -1  -7   4       24.10       23.27      1.25 o 
   0  -7   4        0.26        0.53      0.78 o 
   1  -7   4        0.01       -0.35      0.60 o 
   2  -7   4       87.73       87.87      2.90 o 
   3  -7   4       36.40       42.29      2.19 o 
   4  -7   4        5.87        6.76      1.10 o 
   5  -7   4       13.02       13.69      1.47 o 
   6  -7   4        1.61        2.35      1.01 o 
   7  -7   4        1.60        2.44      1.22 o 
  -4  -6   4        0.00       -0.09      0.57 o 
  -3  -6   4       16.61       13.60      1.05 o 
  -2  -6   4       22.41       26.10      1.29 o 
  -1  -6   4       28.49       31.13      1.77 o 
   0  -6   4       63.32       50.00      2.05 o 
   1  -6   4      193.09      187.98      4.14 o 
   2  -6   4       61.23       59.48      2.21 o 
   3  -6   4       12.10       12.61      1.20 o 
   4  -6   4        2.85        4.16      0.92 o 
   5  -6   4       30.91       32.60      1.93 o 
   6  -6   4        3.34        1.93      1.04 o 
   7  -6   4        0.15        2.37      1.17 o 
  -5  -5   4        0.97        1.36      0.99 o 
  -4  -5   4       25.42       18.88      1.18 o 
  -3  -5   4        4.75        3.37      0.68 o 
  -2  -5   4        2.98        1.56      0.54 o 
  -1  -5   4       53.21       55.98      2.12 o 
   0  -5   4       31.65       43.85      1.79 o 
   1  -5   4      171.75      190.25      2.40 o 
   2  -5   4        0.17        0.55      0.31 o 
   3  -5   4        7.22        9.94      0.94 o 
   4  -5   4        0.87        0.87      0.67 o 
   5  -5   4       26.03       26.62      1.84 o 
   6  -5   4       17.90       16.91      1.77 o 
   7  -5   4        6.34        6.28      1.52 o 
  -6  -4   4        0.93        0.60      1.08 o 
  -5  -4   4        4.65        3.04      1.13 o 
  -4  -4   4       67.02       61.74      1.79 o 
  -3  -4   4       27.03       38.74      1.36 o 
  -2  -4   4      268.60      266.03      5.11 o 
  -1  -4   4       84.83       73.88      2.30 o 
   0  -4   4      116.91      112.10      2.74 o 
   1  -4   4        4.78        7.28      0.75 o 
   2  -4   4      106.60       99.49      2.35 o 
   3  -4   4      101.43      115.34      2.95 o 
   4  -4   4       26.79       26.62      1.70 o 
   5  -4   4        0.50        0.69      0.78 o 
   6  -4   4        4.11        4.00      1.17 o 
   7  -4   4        4.18        4.05      1.38 o 
  -6  -3   4        8.67        5.22      1.27 o 
  -5  -3   4        2.48        4.53      1.15 o 
  -4  -3   4        3.49        2.41      0.54 o 
  -3  -3   4      231.01      231.33      3.20 o 
  -2  -3   4        1.79       11.33      0.61 o 
  -1  -3   4      868.96     1019.64     12.93 o 
   0  -3   4       48.91       35.81      0.77 o 
   1  -3   4        0.36        0.07      0.22 o 
   2  -3   4        6.86        8.95      0.85 o 
   3  -3   4       46.75       47.74      1.84 o 
   4  -3   4      140.72      127.17      3.45 o 
   5  -3   4        1.49        2.32      0.94 o 
   6  -3   4        7.05        6.28      1.31 o 
   7  -3   4        0.92        0.30      1.04 o 
  -7  -2   4        3.34        1.86      1.13 o 
  -6  -2   4       39.67       35.87      2.23 o 
  -5  -2   4       29.66       35.39      2.05 o 
  -4  -2   4      114.07      116.16      1.61 o 
  -3  -2   4       49.61       59.08      0.95 o 
  -2  -2   4      112.60      100.23      1.45 o 
  -1  -2   4      120.30      122.54      2.19 o 
   0  -2   4      872.82      879.41     14.90 o 
   1  -2   4      458.71      479.09      6.65 o 
   2  -2   4        7.71       11.60      0.92 o 
   3  -2   4       38.75       41.65      1.77 o 
   4  -2   4       46.22       42.52      2.05 o 
   5  -2   4        4.36        4.39      1.06 o 
   6  -2   4       22.51       27.40      2.07 o 
   7  -2   4        0.54        1.38      1.10 o 
  -7  -1   4        0.07        2.58      1.17 o 
  -6  -1   4        5.39        4.81      0.77 o 
  -5  -1   4       76.59       69.51      1.34 o 
  -4  -1   4       32.45       37.38      1.01 o 
  -3  -1   4     1365.64     1560.48     23.01 o 
  -2  -1   4      136.60      106.65      1.56 o 
  -1  -1   4       40.50       30.72      0.76 o 
   0  -1   4       38.40       29.56      0.76 o 
   1  -1   4      278.00      308.94      4.90 o 
   2  -1   4       46.07       43.14      1.68 o 
   3  -1   4      105.36       92.36      2.76 o 
   4  -1   4        5.02        5.36      1.06 o 
   5  -1   4        3.25        2.21      0.99 o 
   6  -1   4        9.36       10.63      1.61 o 
  -8   0   4       11.48        9.59      1.66 o 
  -7   0   4        3.69        4.86      0.83 o 
  -6   0   4       25.02       17.78      0.84 o 
  -5   0   4       45.96       51.79      2.63 o 
  -4   0   4      121.19      103.39      1.89 o 
  -3   0   4       63.73       69.34      1.37 o 
  -2   0   4      717.65      700.83      6.38 o 
  -1   0   4      540.12      559.83     12.60 o 
   0   0   4      237.73      287.64      3.04 o 
   1   0   4       25.80       31.66      1.45 o 
   2   0   4        2.14        3.45      0.76 o 
   3   0   4        0.28        2.35      0.81 o 
   4   0   4       33.82       35.71      2.07 o 
   5   0   4        5.02        6.88      1.24 o 
   6   0   4        0.24        0.23      0.97 o 
  -8   1   4        1.75        1.03      0.75 o 
  -7   1   4        7.12        6.18      0.67 o 
  -6   1   4       10.81       10.59      0.92 o 
  -5   1   4      340.59      379.31      6.59 o 
  -4   1   4      116.56      115.06      2.01 o 
  -3   1   4       86.80       73.69      1.41 o 
  -2   1   4      422.83      375.38      3.80 o 
  -1   1   4      533.07      546.72      5.07 o 
   0   1   4       64.64       53.93      1.27 o 
   1   1   4      230.44      220.06      3.06 o 
   2   1   4        2.11        2.16      0.76 o 
   3   1   4        2.64        3.04      0.94 o 
   4   1   4        0.47       -0.87      0.76 o 
   5   1   4       35.64       35.57      2.37 o 
   6   1   4        0.46       -0.35      1.08 o 
  -8   2   4        5.47        4.28      0.73 o 
  -7   2   4        9.71       11.39      0.84 o 
  -6   2   4       11.17        7.85      0.97 o 
  -5   2   4       46.20       53.51      1.51 o 
  -4   2   4      147.13      147.10      2.32 o 
  -3   2   4       31.60       39.54      1.04 o 
  -2   2   4       98.23      139.92      1.52 o 
  -1   2   4       64.13       46.41      1.20 o 
   0   2   4      113.21       98.37      1.21 o 
   1   2   4        7.61        8.04      0.69 o 
   2   2   4       18.67       16.27      1.05 o 
   3   2   4       25.15       32.52      1.45 o 
   4   2   4       21.85       17.58      1.79 o 
   5   2   4        0.78       -0.97      0.92 o 
  -8   3   4        0.35        0.84      0.67 o 
  -7   3   4       37.83       42.37      1.67 o 
  -6   3   4       12.26       11.74      0.94 o 
  -5   3   4        7.29        7.59      0.73 o 
  -4   3   4      192.86      183.36      2.65 o 
  -3   3   4       45.03       41.29      0.82 o 
  -2   3   4       11.44        8.34      0.38 o 
  -1   3   4        1.58        2.71      0.45 o 
   0   3   4        0.19        0.64      0.41 o 
   1   3   4        4.43        7.58      0.78 o 
   2   3   4       18.19       16.92      1.11 o 
   3   3   4      117.36      106.69      3.75 o 
   4   3   4        7.78        6.99      1.02 o 
  -8   4   4        0.71       -0.33      1.74 o 
  -7   4   4       17.12       21.04      1.26 o 
  -6   4   4       10.29       10.73      0.93 o 
  -5   4   4        0.18        0.23      0.54 o 
  -4   4   4       47.02       57.36      1.08 o 
  -3   4   4        5.23        1.58      0.40 o 
  -2   4   4       35.12       25.53      1.02 o 
  -1   4   4      152.21      157.73      2.64 o 
   0   4   4        3.77        4.64      1.50 o 
   1   4   4       24.18       31.14      2.12 o 
   2   4   4       60.43       52.16      1.88 o 
   3   4   4        0.01        0.57      0.67 o 
   4   4   4        8.41        7.98      1.13 o 
  -8   5   4        0.49        0.12      1.08 o 
  -7   5   4        3.33        5.80      1.31 o 
  -6   5   4       25.20       23.68      1.86 o 
  -5   5   4        0.00        0.02      0.74 o 
  -4   5   4        1.73        1.21      0.62 o 
  -3   5   4       38.36       37.29      1.27 o 
  -2   5   4       24.12       30.58      1.43 o 
  -1   5   4       18.64       26.53      1.60 o 
   0   5   4       25.01       22.84      2.72 o 
   1   5   4      191.07      165.88      3.24 o 
   2   5   4       40.36       43.65      1.80 o 
   3   5   4        4.75        2.95      1.37 o 
  -8   6   4        0.14        0.94      1.17 o 
  -7   6   4        4.34        4.12      1.24 o 
  -6   6   4       23.51       24.46      1.98 o 
  -5   6   4        1.96        1.45      0.99 o 
  -4   6   4        8.11        8.55      0.91 o 
  -3   6   4       98.37      104.03      2.29 o 
  -2   6   4        1.49        0.24      0.49 o 
  -1   6   4       26.88       26.71      1.33 o 
   0   6   4       13.85        8.58      0.92 o 
   1   6   4        7.16       10.94      1.10 o 
   2   6   4        1.14        0.87      0.99 o 
  -8   7   4        2.59        0.48      1.17 o 
  -7   7   4        0.29        0.46      1.17 o 
  -6   7   4        1.12        0.76      1.13 o 
  -5   7   4       17.67       15.23      1.73 o 
  -4   7   4        9.49        9.53      1.39 o 
  -3   7   4        4.41        6.08      0.81 o 
  -2   7   4       28.51       26.30      1.33 o 
  -1   7   4       53.66       45.98      1.74 o 
   0   7   4       12.82        8.58      1.52 o 
   1   7   4       19.21       20.39      2.16 o 
  -7   8   4        0.53        0.48      1.36 o 
  -6   8   4        5.11        4.14      1.43 o 
  -5   8   4       16.60       18.57      1.89 o 
  -4   8   4        0.87        1.00      0.62 o 
  -3   8   4        6.73        8.03      1.01 o 
  -2   8   4        3.20        2.62      0.73 o 
  -1   8   4        0.01        1.20      1.01 o 
  -5   9   4        0.71        0.81      1.24 o 
  -4   9   4       19.19       20.13      1.83 o 
  -3   9   4        2.68        0.85      0.97 o 
  -1  -9   5        0.25       -0.74      0.87 o 
   0  -9   5        9.11        9.13      1.52 o 
   1  -9   5        1.22        0.14      0.90 o 
   2  -9   5        1.52        0.69      0.90 o 
   3  -9   5        7.73        5.87      1.38 o 
   4  -9   5        7.06        8.67      1.63 o 
   5  -9   5        3.70        3.41      1.40 o 
  -2  -8   5        0.08       -0.46      0.83 o 
  -1  -8   5        0.04        0.53      0.62 o 
   0  -8   5        0.07       -0.58      0.78 o 
   1  -8   5       27.19       28.35      1.84 o 
   2  -8   5        0.16        0.74      0.78 o 
   3  -8   5        2.98        4.37      1.10 o 
   4  -8   5        0.96        1.31      1.04 o 
  -3  -7   5        3.37        2.97      0.95 o 
  -2  -7   5        1.05        1.83      0.68 o 
  -1  -7   5        0.32        1.77      0.85 o 
   0  -7   5       22.75       20.59      1.56 o 
   1  -7   5        6.67        8.79      1.15 o 
   2  -7   5       26.79       28.60      1.82 o 
   3  -7   5       27.34       32.90      2.05 o 
   5  -7   5        1.01        2.12      0.99 o 
   6  -7   5       28.00       31.43      2.35 o 
  -4  -6   5        0.34       -0.29      0.61 o 
  -3  -6   5        1.20        0.79      0.57 o 
  -2  -6   5       20.06       19.92      1.15 o 
  -1  -6   5       35.16       39.25      2.00 o 
   0  -6   5       40.17       33.66      1.82 o 
   1  -6   5       28.72       26.87      1.63 o 
   2  -6   5       63.33       68.34      2.53 o 
   3  -6   5       27.07       30.27      1.24 o 
   4  -6   5       15.76       16.73      1.52 o 
   5  -6   5        1.61        2.21      0.97 o 
   6  -6   5        0.87        0.92      1.04 o 
  -5  -5   5        2.41        2.58      1.15 o 
  -4  -5   5        2.51        0.39      0.57 o 
  -3  -5   5        0.01        0.06      0.54 o 
  -2  -5   5       16.83       18.11      1.56 o 
  -1  -5   5       59.55       60.28      2.32 o 
   0  -5   5      241.17      264.69      5.06 o 
   1  -5   5       52.55       59.02      2.16 o 
   2  -5   5       15.04       15.74      0.81 o 
   3  -5   5        4.85        3.91      0.78 o 
   4  -5   5       86.42       86.77      2.90 o 
   5  -5   5        3.19        4.00      1.08 o 
   6  -5   5        0.33        1.31      0.97 o 
   7  -5   5       17.37       16.98      2.00 o 
  -6  -4   5        0.65        0.55      0.99 o 
  -5  -4   5        8.48        6.72      1.36 o 
  -4  -4   5       36.22       35.95      1.41 o 
  -3  -4   5       41.46       48.30      2.23 o 
  -2  -4   5       57.25       52.16      2.19 o 
  -1  -4   5        6.06        8.56      1.01 o 
   0  -4   5      114.43      111.23      1.56 o 
   1  -4   5        6.68        5.99      0.48 o 
   2  -4   5       88.87       83.08      2.21 o 
   3  -4   5        0.29        1.13      0.64 o 
   4  -4   5        2.19        2.76      0.85 o 
   5  -4   5        6.65        4.99      1.10 o 
   6  -4   5        0.80        1.79      1.04 o 
   7  -4   5        2.28        0.69      1.13 o 
  -6  -3   5        0.00        1.75      1.04 o 
  -5  -3   5        0.11        0.99      0.92 o 
  -4  -3   5        0.80        1.55      0.49 o 
  -3  -3   5       66.01       70.68      2.53 o 
  -2  -3   5      418.44      479.78      7.48 o 
  -1  -3   5       79.05       98.68      1.34 o 
   0  -3   5       80.46       68.02      1.25 o 
   1  -3   5        1.83        1.13      0.30 o 
   2  -3   5      254.11      297.60      5.06 o 
   3  -3   5       12.15       15.39      1.29 o 
   4  -3   5        2.05        2.97      0.85 o 
   5  -3   5       61.46       61.13      2.72 o 
   6  -3   5        5.13        5.22      1.31 o 
  -7  -2   5        2.58        3.01      1.22 o 
  -6  -2   5        0.05        1.20      0.97 o 
  -5  -2   5       57.87       59.98      2.62 o 
  -4  -2   5        1.39        0.68      0.24 o 
  -3  -2   5        0.69        4.35      0.44 o 
  -2  -2   5       17.12       14.20      0.70 o 
  -1  -2   5       59.00       70.34      1.22 o 
   0  -2   5       37.40       30.78      0.99 o 
   1  -2   5        0.26        0.41      0.29 o 
   2  -2   5        4.88        8.38      0.87 o 
   3  -2   5        3.26        3.27      0.83 o 
   4  -2   5       38.22       38.77      2.07 o 
   5  -2   5        0.56        0.67      0.83 o 
   6  -2   5       39.18       44.66      2.65 o 
  -7  -1   5        2.93        0.81      0.94 o 
  -6  -1   5        4.13        2.83      1.01 o 
  -5  -1   5        1.00        1.72      0.39 o 
  -4  -1   5      127.23      133.88      2.21 o 
  -3  -1   5       53.38       67.79      1.39 o 
  -2  -1   5        6.20        5.06      0.41 o 
  -1  -1   5        0.07        3.07      0.34 o 
   0  -1   5       61.64       81.32      1.43 o 
   1  -1   5       55.12       60.28      1.98 o 
   2  -1   5       20.40       17.21      1.27 o 
   3  -1   5      180.71      192.12      4.39 o 
   4  -1   5        4.71        5.48      1.10 o 
   5  -1   5        0.79        0.02      0.83 o 
   6  -1   5       18.49       18.02      1.93 o 
  -8   0   5        7.99        9.07      1.61 o 
  -7   0   5       19.15       23.36      1.02 o 
  -6   0   5        2.02        5.71      0.58 o 
  -5   0   5        6.26        4.08      0.81 o 
  -4   0   5        0.14        0.95      0.41 o 
  -3   0   5       81.18       81.08      1.53 o 
  -2   0   5       75.50       82.15      1.46 o 
  -1   0   5       49.86       60.87      1.43 o 
   0   0   5       21.22       19.58      0.84 o 
   1   0   5        0.14        1.68      0.60 o 
   2   0   5       10.44        8.21      1.06 o 
   3   0   5        4.38        6.65      1.10 o 
   4   0   5        7.41        8.51      1.31 o 
   5   0   5       14.47       16.41      1.77 o 
   6   0   5        3.38        0.71      1.15 o 
  -8   1   5        4.23        4.71      0.74 o 
  -7   1   5        1.05        0.27      0.61 o 
  -6   1   5       22.91       19.23      1.16 o 
  -5   1   5        1.74        1.41      0.51 o 
  -4   1   5        1.09        0.83      0.40 o 
  -3   1   5       43.73       39.67      1.08 o 
  -2   1   5       80.84       58.29      1.21 o 
  -1   1   5      149.64      179.07      2.26 o 
   0   1   5      104.33       78.88      1.38 o 
   1   1   5       92.67       93.67      2.83 o 
   2   1   5       19.29       21.03      1.68 o 
   3   1   5        0.90        1.45      0.90 o 
   4   1   5       85.12       76.71      3.27 o 
   5   1   5        9.28        6.10      1.43 o 
  -8   2   5        3.78        4.44      0.76 o 
  -7   2   5        5.91        3.88      0.77 o 
  -6   2   5       13.43       15.14      1.02 o 
  -5   2   5       60.93       60.24      1.60 o 
  -4   2   5       44.61       45.44      1.28 o 
  -3   2   5      192.46      196.52      2.60 o 
  -2   2   5      200.71      179.98      1.89 o 
  -1   2   5       21.58       12.53      0.48 o 
   0   2   5       60.03       56.76      0.97 o 
   1   2   5       16.83       14.83      1.01 o 
   2   2   5       13.17       15.74      1.09 o 
   3   2   5       25.29       30.12      2.09 o 
   4   2   5       11.04        9.11      1.56 o 
   5   2   5        4.70        4.16      1.38 o 
  -8   3   5        2.16        1.40      0.80 o 
  -7   3   5       12.90       12.11      1.06 o 
  -6   3   5        0.45       -0.54      0.99 o 
  -5   3   5       18.77       16.39      0.97 o 
  -4   3   5       26.60       20.64      1.14 o 
  -3   3   5      246.43      272.53      2.63 o 
  -2   3   5       25.81       23.29      0.96 o 
  -1   3   5       10.32        8.34      0.71 o 
   0   3   5        0.13        0.90      0.49 o 
   1   3   5        0.89        1.18      0.60 o 
   2   3   5       82.11       72.44      2.16 o 
   3   3   5        1.35        0.16      0.90 o 
   4   3   5       16.71       14.68      1.91 o 
  -8   4   5        9.50       11.68      1.42 o 
  -7   4   5       24.64       27.60      2.97 o 
  -6   4   5        2.63        2.00      0.64 o 
  -5   4   5       59.81       64.02      1.67 o 
  -4   4   5       55.06       52.54      1.08 o 
  -3   4   5        0.03        0.34      0.43 o 
  -2   4   5       63.25       57.57      1.56 o 
  -1   4   5        6.08        4.45      1.10 o 
   0   4   5       32.70       33.03      1.61 o 
   1   4   5       17.85       18.22      1.21 o 
   2   4   5        0.15        0.83      0.72 o 
   3   4   5        5.73        5.63      1.02 o 
  -8   5   5        0.27        0.54      0.72 o 
  -7   5   5        1.16        0.09      0.61 o 
  -6   5   5        0.05        0.62      0.87 o 
  -5   5   5       70.61       81.27      3.08 o 
  -4   5   5        9.02        7.94      1.06 o 
  -3   5   5       13.32       11.34      1.02 o 
  -2   5   5        0.16        1.32      0.54 o 
  -1   5   5       12.01       15.51      1.66 o 
   0   5   5        1.72        1.77      0.62 o 
   1   5   5        0.48        1.01      0.85 o 
   2   5   5       15.18       16.34      1.33 o 
  -8   6   5        0.56        2.99      1.33 o 
  -7   6   5        2.05        1.08      1.10 o 
  -6   6   5        6.19        3.38      1.31 o 
  -5   6   5        0.46        0.41      0.92 o 
  -4   6   5       24.56       22.64      1.96 o 
  -3   6   5       17.36       14.37      1.04 o 
  -2   6   5       50.52       47.41      1.67 o 
  -1   6   5       29.28       28.50      2.12 o 
   0   6   5       28.68       34.47      1.61 o 
   1   6   5        4.77        7.77      1.09 o 
  -7   7   5        5.08        3.13      1.38 o 
  -6   7   5        1.16        0.94      1.10 o 
  -5   7   5        0.68       -0.69      0.94 o 
  -4   7   5        0.74       -0.05      0.78 o 
  -3   7   5       13.58       14.45      1.14 o 
  -2   7   5        2.81        2.26      1.04 o 
  -1   7   5        5.07        4.95      0.88 o 
   0   7   5        0.00        0.44      0.65 o 
  -6   8   5        4.94        3.22      1.47 o 
  -5   8   5       23.34       23.19      2.12 o 
  -4   8   5       31.29       32.51      1.62 o 
  -3   8   5        8.65        5.66      0.93 o 
  -2   8   5       16.35       14.82      1.69 o 
  -1  -9   6       19.59       18.66      1.96 o 
   0  -9   6        9.06        5.82      1.29 o 
   1  -9   6        2.16        2.60      1.10 o 
   2  -9   6        0.65        0.23      0.92 o 
   3  -9   6        4.07        3.11      1.24 o 
   4  -9   6       22.69       28.65      2.44 o 
  -2  -8   6        5.08        6.03      0.96 o 
  -1  -8   6        1.56        1.29      0.94 o 
   0  -8   6       44.24       39.55      2.25 o 
   1  -8   6        1.98        1.84      0.92 o 
   2  -8   6        0.02        0.97      0.90 o 
   3  -8   6        1.46        0.74      0.94 o 
   4  -8   6       18.83       27.47      2.30 o 
  -3  -7   6       38.32       48.33      1.85 o 
  -2  -7   6       14.90        9.52      0.98 o 
  -1  -7   6        0.20        1.56      0.87 o 
   0  -7   6        0.19       -0.18      0.69 o 
   1  -7   6       22.55       17.30      1.54 o 
   2  -7   6       46.26       47.44      2.37 o 
   3  -7   6       22.05       30.65      2.07 o 
   4  -7   6       15.26       21.67      1.98 o 
   5  -7   6        4.13        4.49      1.20 o 
   6  -7   6        0.04        0.71      1.13 o 
  -4  -6   6       10.81       10.79      1.59 o 
  -3  -6   6        7.78        6.91      0.87 o 
  -2  -6   6       97.86       91.51      3.27 o 
  -1  -6   6        0.49        1.86      0.90 o 
   0  -6   6       13.94       13.12      1.31 o 
   1  -6   6        0.87        0.90      0.76 o 
   2  -6   6       64.74       60.42      2.46 o 
   3  -6   6        1.98        2.72      0.94 o 
   4  -6   6       13.85       15.60      1.50 o 
   5  -6   6       14.11       15.74      1.63 o 
   6  -6   6        0.09        0.67      1.04 o 
  -5  -5   6       20.18       29.57      2.32 o 
  -4  -5   6        1.52        1.47      1.01 o 
  -3  -5   6        0.77        1.47      1.01 o 
  -2  -5   6        0.05        0.23      0.81 o 
  -1  -5   6        5.28        6.74      1.06 o 
   0  -5   6        1.33        2.48      0.78 o 
   1  -5   6        3.93        6.60      0.99 o 
   2  -5   6      128.93      125.15      2.23 o 
   3  -5   6       36.40       28.51      1.61 o 
   4  -5   6       31.78       31.25      1.89 o 
   5  -5   6        1.29        2.05      0.97 o 
   6  -5   6        8.45        9.59      1.54 o 
  -6  -4   6        0.98        0.78      1.08 o 
  -5  -4   6       20.63       16.73      1.84 o 
  -4  -4   6       64.41       55.70      2.65 o 
  -3  -4   6        0.05       -0.41      0.81 o 
  -2  -4   6        2.86        2.78      0.83 o 
  -1  -4   6        0.03        0.81      0.64 o 
   0  -4   6       15.49       12.10      1.13 o 
   1  -4   6      160.40      173.19      2.49 o 
   2  -4   6       88.56      105.20      2.02 o 
   3  -4   6       80.50       83.57      2.65 o 
   4  -4   6        4.84        3.11      0.94 o 
   5  -4   6        7.88        8.63      1.40 o 
   6  -4   6       57.73       52.64      2.88 o 
  -6  -3   6        9.41       10.15      1.59 o 
  -5  -3   6        2.22        3.27      1.15 o 
  -4  -3   6        0.07       -0.64      0.76 o 
  -3  -3   6        2.92        2.65      0.90 o 
  -2  -3   6       10.18        9.23      1.06 o 
  -1  -3   6        0.84        1.33      0.28 o 
   0  -3   6      122.51      110.27      1.80 o 
   1  -3   6       56.24       45.73      1.21 o 
   2  -3   6      259.76      253.30      4.76 o 
   3  -3   6       80.53       82.30      2.74 o 
   4  -3   6       11.62       11.21      1.31 o 
   5  -3   6        2.80        2.90      1.06 o 
   6  -3   6       28.54       29.61      2.32 o 
  -7  -2   6        6.15        5.78      1.36 o 
  -6  -2   6        4.93        3.66      1.20 o 
  -5  -2   6        1.43       -0.92      0.85 o 
  -4  -2   6       20.87       33.48      1.96 o 
  -3  -2   6        3.97        8.84      0.75 o 
  -2  -2   6        2.68        5.35      0.44 o 
  -1  -2   6      396.47      394.86      4.21 o 
   0  -2   6      538.02      646.46      6.30 o 
   1  -2   6      411.83      441.69      4.80 o 
   2  -2   6        6.86        7.80      1.01 o 
   3  -2   6        0.10        0.67      0.74 o 
   4  -2   6      139.09      137.39      4.00 o 
   5  -2   6       63.70       66.96      3.04 o 
   6  -2   6        2.59        0.99      1.20 o 
  -7  -1   6        0.67        1.13      1.01 o 
  -6  -1   6        3.59        1.93      1.01 o 
  -5  -1   6        3.79        5.62      0.70 o 
  -4  -1   6        0.94        1.82      0.89 o 
  -3  -1   6        0.00        0.28      0.46 o 
  -2  -1   6        6.05        6.52      0.50 o 
  -1  -1   6      105.32      106.82      1.77 o 
   0  -1   6      917.56      987.90     15.32 o 
   1  -1   6      329.97      347.71      4.01 o 
   2  -1   6       30.32       32.79      1.82 o 
   3  -1   6        7.56        9.18      1.24 o 
   4  -1   6       87.52       94.01      3.43 o 
   5  -1   6       10.92       12.75      1.70 o 
  -8   0   6        0.57        1.73      1.20 o 
  -7   0   6        9.76        4.10      0.60 o 
  -6   0   6       29.88       41.96      1.54 o 
  -5   0   6        0.33        0.16      0.47 o 
  -4   0   6       12.07        9.12      0.67 o 
  -3   0   6       95.60       95.48      1.76 o 
  -2   0   6      659.60      704.27      8.41 o 
  -1   0   6      529.65      594.62      6.73 o 
   0   0   6       13.50       16.17      0.75 o 
   1   0   6        4.36        3.89      0.87 o 
   2   0   6       25.03       24.27      1.75 o 
   3   0   6      185.91      186.95      4.88 o 
   4   0   6       27.46       28.37      2.14 o 
   5   0   6        1.14        0.02      1.06 o 
  -8   1   6        2.83        3.45      0.68 o 
  -7   1   6        2.26        1.37      0.71 o 
  -6   1   6        7.96        8.82      0.87 o 
  -5   1   6        4.97        3.85      1.43 o 
  -4   1   6        4.36        2.68      0.62 o 
  -3   1   6      118.68      110.16      2.74 o 
  -2   1   6      615.46      620.19      6.05 o 
  -1   1   6      479.91      542.81      5.39 o 
   0   1   6      176.65      156.09      2.25 o 
   1   1   6       20.53       18.18      1.56 o 
   2   1   6       20.74       18.38      1.73 o 
   3   1   6        1.10        2.55      1.04 o 
   4   1   6        5.54        3.08      1.20 o 
   5   1   6        1.48       -0.74      0.90 o 
  -8   2   6       11.51       12.52      2.08 o 
  -7   2   6        1.05        0.43      0.98 o 
  -6   2   6       23.54       20.51      1.20 o 
  -5   2   6       18.16       19.83      1.05 o 
  -4   2   6       75.02       79.85      3.64 o 
  -3   2   6      190.30      214.78      2.87 o 
  -2   2   6        3.44        1.87      0.38 o 
  -1   2   6       62.36       49.31      2.02 o 
   0   2   6       36.92       27.84      1.73 o 
   1   2   6      363.67      390.09      7.41 o 
   2   2   6       18.93       19.30      1.79 o 
   3   2   6        8.86        6.19      1.38 o 
   4   2   6        3.15        2.74      1.29 o 
  -8   3   6        4.06        3.72      0.90 o 
  -7   3   6        1.37        0.72      0.66 o 
  -6   3   6        0.06       -0.26      0.53 o 
  -5   3   6        3.29        3.97      0.63 o 
  -4   3   6       30.52       31.67      1.12 o 
  -3   3   6      242.17      252.40      4.22 o 
  -2   3   6       41.95       41.43      1.36 o 
  -1   3   6        1.40        3.22      0.89 o 
   0   3   6       25.87       24.44      1.28 o 
   1   3   6        6.60        7.35      1.54 o 
   2   3   6       22.56       22.90      1.42 o 
   3   3   6       16.07       15.90      1.93 o 
  -8   4   6        9.12        4.96      0.97 o 
  -7   4   6        2.05        3.14      0.77 o 
  -6   4   6        1.09       -0.45      0.51 o 
  -5   4   6       80.42       73.67      2.92 o 
  -4   4   6        4.53        5.68      1.08 o 
  -3   4   6       40.64       38.18      1.35 o 
  -2   4   6       10.11        6.66      0.99 o 
  -1   4   6      446.19      470.44      8.38 o 
   0   4   6        0.08        0.58      0.74 o 
   1   4   6        7.88        5.35      0.88 o 
   2   4   6        0.82        1.32      0.80 o 
   3   4   6        2.97        3.63      0.98 o 
  -8   5   6        5.04        7.87      1.56 o 
  -7   5   6        6.09        6.63      1.47 o 
  -6   5   6        2.03        4.65      1.22 o 
  -5   5   6       29.31       32.49      2.12 o 
  -4   5   6        0.00       -0.78      0.78 o 
  -3   5   6        1.42        1.81      0.63 o 
  -2   5   6       16.70       16.13      1.11 o 
  -1   5   6        6.85        7.96      1.99 o 
   0   5   6       31.82       28.13      3.47 o 
   1   5   6       23.20       25.64      1.52 o 
   2   5   6       12.95       10.22      1.24 o 
  -8   6   6        0.49       -1.45      0.97 o 
  -7   6   6       29.63       27.52      2.32 o 
  -6   6   6        3.37        2.60      1.17 o 
  -5   6   6       14.09       14.10      1.63 o 
  -4   6   6        0.73        1.22      0.94 o 
  -3   6   6      147.05      149.36      3.01 o 
  -2   6   6        1.58        0.73      0.59 o 
  -1   6   6        0.04        1.33      0.71 o 
   0   6   6        8.97       10.34      2.60 o 
   1   6   6        3.86        0.70      0.75 o 
  -7   7   6        0.70        0.83      1.27 o 
  -6   7   6        3.38        6.05      1.61 o 
  -5   7   6        0.00        0.62      1.04 o 
  -4   7   6        3.25        2.16      1.15 o 
  -3   7   6       19.03       18.67      1.25 o 
  -2   7   6        1.10        0.15      1.75 o 
  -1   7   6        4.23        3.62      0.98 o 
  -6   8   6        0.91        2.23      1.47 o 
  -5   8   6       16.12       18.48      2.07 o 
  -4   8   6        0.88        1.10      1.17 o 
  -3   8   6        0.34        0.10      0.66 o 
   0  -9   7        7.20        6.74      1.40 o 
   1  -9   7        2.15        1.33      1.08 o 
   2  -9   7        2.61        1.22      1.06 o 
   3  -9   7        0.59        0.78      1.13 o 
   4  -9   7        5.60        6.19      1.61 o 
  -2  -8   7        2.82        1.44      0.69 o 
  -1  -8   7        0.91        1.10      0.97 o 
   0  -8   7        6.13        4.90      1.24 o 
   1  -8   7       29.83       28.85      2.05 o 
   2  -8   7        9.71       10.28      1.54 o 
   3  -8   7        0.14        1.31      1.01 o 
   4  -8   7        0.08        0.23      1.06 o 
   5  -8   7        0.03       -0.21      1.13 o 
  -3  -7   7        4.09        0.76      0.94 o 
  -2  -7   7        5.50        1.36      1.08 o 
  -1  -7   7        9.75        5.08      1.22 o 
   0  -7   7        2.49        2.05      0.90 o 
   1  -7   7        1.87        0.25      0.78 o 
   2  -7   7       41.46       44.91      2.44 o 
   3  -7   7       11.74       18.41      1.73 o 
   4  -7   7        8.44        7.82      1.61 o 
  -4  -6   7        9.99        6.14      1.47 o 
  -3  -6   7        1.02        0.41      0.97 o 
  -2  -6   7       53.79       45.21      2.44 o 
  -1  -6   7       27.52       34.03      2.05 o 
   0  -6   7       48.21       44.41      2.23 o 
   1  -6   7       12.65       11.57      1.31 o 
   2  -6   7        1.75        3.41      1.01 o 
   3  -6   7        0.01        0.35      0.74 o 
   4  -6   7        1.95        1.93      0.92 o 
   5  -6   7        3.45        2.42      1.13 o 
  -5  -5   7       14.19        9.39      1.63 o 
  -4  -5   7        0.02       -1.04      0.90 o 
  -3  -5   7       11.40        8.58      1.43 o 
  -2  -5   7       10.74        9.48      1.33 o 
  -1  -5   7        7.48        9.32      1.20 o 
   0  -5   7      193.95      167.21      4.10 o 
   1  -5   7       11.26        8.10      1.08 o 
   2  -5   7        5.41        7.27      1.09 o 
   3  -5   7       40.47       48.36      1.61 o 
   4  -5   7       40.20       33.57      2.00 o 
   5  -5   7        5.61        5.22      1.27 o 
   6  -5   7        0.05       -0.71      0.92 o 
  -6  -4   7       13.98        8.72      1.66 o 
  -5  -4   7        2.11        0.35      1.01 o 
  -4  -4   7      130.54      113.96      3.87 o 
  -3  -4   7        8.15       10.84      1.43 o 
  -2  -4   7        8.15        7.98      1.15 o 
  -1  -4   7        0.69        1.43      0.69 o 
   0  -4   7      108.16      115.85      3.22 o 
   1  -4   7       14.41       15.07      0.86 o 
   2  -4   7        2.11        3.29      0.57 o 
   3  -4   7        0.42       -0.16      0.60 o 
   4  -4   7       25.58       23.12      1.82 o 
   5  -4   7        1.89        3.31      1.15 o 
   6  -4   7       34.87       34.26      2.53 o 
  -6  -3   7        3.77        4.05      1.36 o 
  -5  -3   7        5.29        5.50      1.31 o 
  -4  -3   7        3.90        3.61      1.13 o 
  -3  -3   7       58.27       73.65      2.81 o 
  -2  -3   7      130.00      108.53      3.08 o 
  -1  -3   7       53.39       48.62      1.18 o 
   0  -3   7        9.97       14.23      0.78 o 
   1  -3   7       39.29       51.16      1.76 o 
   2  -3   7       46.48       39.77      1.94 o 
   3  -3   7      126.51      128.41      3.64 o 
   4  -3   7        1.63        1.20      0.81 o 
   5  -3   7        1.67        0.02      0.99 o 
  -7  -2   7        0.17        0.46      1.04 o 
  -6  -2   7      119.82      121.37      4.12 o 
  -5  -2   7        3.90        7.27      1.27 o 
  -4  -2   7       32.56       34.31      2.00 o 
  -3  -2   7       58.60       62.61      2.46 o 
  -2  -2   7      171.27      172.01      2.46 o 
  -1  -2   7        5.26        2.57      0.43 o 
   0  -2   7        0.15        0.69      0.61 o 
   1  -2   7        0.63        0.39      0.40 o 
   2  -2   7        3.15        2.90      0.90 o 
   3  -2   7       11.81       17.44      1.68 o 
   4  -2   7      253.31      245.46      5.84 o 
   5  -2   7       23.71       23.75      2.12 o 
  -7  -1   7        3.26        1.98      1.20 o 
  -6  -1   7        1.48        1.10      1.01 o 
  -5  -1   7       23.50       29.20      2.02 o 
  -4  -1   7        1.52        1.22      0.49 o 
  -3  -1   7       75.47       69.63      1.57 o 
  -2  -1   7        4.65        4.54      0.84 o 
  -1  -1   7        0.00        1.33      0.40 o 
   0  -1   7        0.44        0.36      0.63 o 
   1  -1   7      233.48      217.54      3.09 o 
   2  -1   7       73.47       81.06      2.92 o 
   3  -1   7      108.33      114.68      3.77 o 
   4  -1   7        0.92       -0.32      0.99 o 
   5  -1   7        1.47        4.67      1.45 o 
  -8   0   7       33.62       39.18      2.67 o 
  -7   0   7        1.91        3.24      1.08 o 
  -6   0   7       32.47       41.66      1.54 o 
  -5   0   7       33.46       36.30      1.37 o 
  -4   0   7       32.28       39.24      1.28 o 
  -3   0   7        5.27        6.68      0.66 o 
  -2   0   7       18.71       27.23      1.35 o 
  -1   0   7        7.64       10.48      0.69 o 
   0   0   7        5.82        5.61      0.58 o 
   1   0   7        2.27        3.43      0.52 o 
   2   0   7     1121.33     1161.21     16.59 o 
   3   0   7        1.49        1.84      0.99 o 
   4   0   7        1.41        2.32      1.17 o 
   5   0   7        0.11       -1.45      0.97 o 
  -8   1   7        0.22        0.81      0.92 o 
  -7   1   7        1.90        1.03      0.72 o 
  -6   1   7        0.04        0.38      0.55 o 
  -5   1   7      123.14      110.56      2.46 o 
  -4   1   7       85.26       78.48      1.92 o 
  -3   1   7       28.63       22.58      0.97 o 
  -2   1   7       67.95       81.55      1.65 o 
  -1   1   7       80.27       69.52      1.48 o 
   0   1   7       85.09       79.94      1.65 o 
   1   1   7      179.45      177.93      4.62 o 
   2   1   7        5.08        8.44      1.40 o 
   3   1   7        4.53        5.59      1.36 o 
   4   1   7        0.48        1.54      1.08 o 
  -8   2   7        3.57        5.13      0.97 o 
  -7   2   7        9.51        8.50      0.99 o 
  -6   2   7       15.13       16.64      1.27 o 
  -5   2   7        0.24        0.23      0.63 o 
  -4   2   7       51.28       54.12      2.02 o 
  -3   2   7       12.38       13.56      0.83 o 
  -2   2   7        2.35        5.18      0.92 o 
  -1   2   7      141.44      121.81      3.47 o 
   1   2   7        4.07        4.53      1.20 o 
   2   2   7        9.25        8.56      1.45 o 
   3   2   7        0.17       -0.76      0.99 o 
  -8   3   7        2.11        1.05      0.78 o 
  -7   3   7       57.46       54.49      1.86 o 
  -6   3   7       34.99       37.48      1.48 o 
  -5   3   7        5.20        6.33      1.67 o 
  -4   3   7      110.50      117.07      3.57 o 
  -3   3   7        9.25        8.54      1.15 o 
  -2   3   7        2.02        1.79      0.78 o 
  -1   3   7       72.99       77.32      2.08 o 
   0   3   7        3.84        6.34      0.87 o 
   1   3   7       12.21       10.26      1.52 o 
   2   3   7        0.54        1.13      1.06 o 
   3   3   7       20.32       27.13      2.44 o 
  -8   4   7        9.90       12.88      1.86 o 
  -7   4   7        0.62        0.71      0.70 o 
  -6   4   7        7.02        9.23      1.40 o 
  -5   4   7        2.23        1.29      0.90 o 
  -4   4   7        0.70        1.31      0.90 o 
  -3   4   7       89.57       83.21      3.24 o 
  -2   4   7      337.86      327.75      5.18 o 
  -1   4   7       12.11       10.65      1.23 o 
   0   4   7       10.10        9.13      1.01 o 
   1   4   7        0.13        0.80      0.68 o 
   2   4   7        3.08        2.07      1.29 o 
  -8   5   7        5.47        4.81      1.43 o 
  -7   5   7        1.24        1.22      1.04 o 
  -6   5   7       33.78       43.39      2.55 o 
  -5   5   7        0.31        1.33      0.99 o 
  -4   5   7       21.24       23.47      1.93 o 
  -3   5   7       60.93       58.37      1.84 o 
  -2   5   7       90.82       87.67      2.33 o 
  -1   5   7       17.41       14.31      1.13 o 
   0   5   7        1.18        0.50      0.72 o 
   1   5   7       18.81       23.09      1.59 o 
  -7   6   7        0.56        0.09      1.08 o 
  -6   6   7        0.61        1.17      1.13 o 
  -5   6   7       12.37       12.26      1.70 o 
  -4   6   7       34.68       34.10      2.30 o 
  -3   6   7       46.13       41.77      1.71 o 
  -2   6   7        0.13        0.73      0.60 o 
  -1   6   7        0.27        2.94      1.04 o 
   0   6   7        0.67        2.21      0.81 o 
  -6   7   7        4.05        2.81      1.33 o 
  -5   7   7       33.15       31.25      2.42 o 
  -4   7   7       61.45       59.02      3.06 o 
  -3   7   7        1.64        0.80      0.87 o 
  -2   7   7        5.63        5.84      1.01 o 
   0  -9   8        2.34        1.22      1.15 o 
   1  -9   8        2.04        1.13      1.10 o 
   2  -9   8        1.32        0.55      1.04 o 
   3  -9   8       13.34       13.12      2.05 o 
  -2  -8   8        4.85        3.59      1.43 o 
  -1  -8   8       53.23       49.28      2.72 o 
   0  -8   8       21.41       21.88      1.98 o 
   1  -8   8        9.29       10.05      1.54 o 
   2  -8   8        5.06        5.61      1.40 o 
   3  -8   8       94.65      108.00      4.21 o 
   4  -8   8        0.11        1.47      1.15 o 
  -3  -7   8        1.83        0.46      1.06 o 
  -2  -7   8        2.23        4.49      1.33 o 
  -1  -7   8        0.28       -0.94      0.85 o 
   0  -7   8        0.03       -0.25      0.83 o 
   1  -7   8        0.11        0.18      0.76 o 
   2  -7   8        4.98        5.87      1.31 o 
   3  -7   8       13.36       13.07      1.70 o 
   4  -7   8        0.06        0.21      1.06 o 
   5  -7   8        0.90        2.14      1.29 o 
  -4  -6   8        4.14        2.58      1.29 o 
  -3  -6   8       73.49       59.71      3.04 o 
  -2  -6   8       42.73       47.15      2.55 o 
  -1  -6   8        0.29        0.30      0.81 o 
   0  -6   8       13.96       13.58      1.45 o 
   1  -6   8      240.10      238.95      5.57 o 
   2  -6   8        4.94        3.54      1.08 o 
   3  -6   8       10.02       11.57      1.56 o 
   4  -6   8       29.98       29.52      2.28 o 
   5  -6   8        0.03        1.36      1.06 o 
  -5  -5   8        2.11        1.68      1.15 o 
  -4  -5   8        0.01       -1.38      0.92 o 
  -3  -5   8        6.86        5.80      1.29 o 
  -2  -5   8       12.12        9.04      1.29 o 
  -1  -5   8      147.55      149.30      4.12 o 
   0  -5   8       35.60       42.93      2.16 o 
   1  -5   8       25.29       20.45      1.63 o 
   2  -5   8        4.86        4.19      1.01 o 
   3  -5   8       11.99       14.80      1.07 o 
   4  -5   8        0.00       -0.76      0.71 o 
   5  -5   8        1.26        2.32      1.13 o 
  -6  -4   8        0.48        1.06      1.20 o 
  -5  -4   8       42.18       36.65      2.51 o 
  -4  -4   8       17.79       22.11      1.98 o 
  -3  -4   8        5.40        5.45      1.27 o 
  -2  -4   8        1.82        1.06      0.87 o 
  -1  -4   8      197.76      184.60      4.39 o 
   0  -4   8       29.60       25.93      1.59 o 
   1  -4   8        7.37        9.43      0.76 o 
   2  -4   8       35.94       42.65      1.62 o 
   3  -4   8       19.86       20.06      1.68 o 
   4  -4   8        2.40        2.62      1.01 o 
   5  -4   8      129.65      124.20      4.28 o 
  -6  -3   8        3.80        1.70      1.17 o 
  -5  -3   8        5.91        4.85      1.31 o 
  -4  -3   8       49.66       55.68      2.69 o 
  -3  -3   8      317.30      328.08      6.51 o 
  -2  -3   8      247.06      241.18      5.13 o 
  -1  -3   8        0.60        1.01      0.71 o 
   0  -3   8        5.99        6.10      0.75 o 
   1  -3   8       39.69       38.97      1.32 o 
   2  -3   8       83.33       91.18      2.11 o 
   3  -3   8       14.34       13.18      1.50 o 
   4  -3   8       12.04       14.43      1.68 o 
   5  -3   8       22.98       21.90      2.14 o 
  -7  -2   8        6.70        6.72      1.56 o 
  -6  -2   8        1.62        4.58      1.38 o 
  -5  -2   8        1.44        2.92      1.04 o 
  -4  -2   8       30.53       39.92      2.30 o 
  -3  -2   8      152.16      134.99      3.77 o 
  -2  -2   8      132.67      109.91      2.83 o 
  -1  -2   8        2.36        3.26      0.51 o 
   0  -2   8       32.55       40.22      1.76 o 
   1  -2   8       25.13       22.73      1.08 o 
   2  -2   8        6.06        8.65      0.81 o 
   3  -2   8      221.18      213.45      5.38 o 
   4  -2   8       30.41       30.49      2.28 o 
   5  -2   8        0.39        0.44      1.13 o 
  -7  -1   8        4.14        4.83      1.38 o 
  -6  -1   8       18.70       20.09      1.89 o 
  -5  -1   8       92.02      114.47      3.68 o 
  -4  -1   8      325.37      310.39      4.05 o 
  -3  -1   8       32.02       33.45      1.46 o 
  -2  -1   8        0.24        0.93      0.41 o 
  -1  -1   8       35.71       41.20      1.27 o 
   0  -1   8      328.34      365.42      4.47 o 
   1  -1   8        2.32        3.37      0.71 o 
   2  -1   8       69.86       70.06      2.90 o 
   3  -1   8       34.06       30.56      2.21 o 
   4  -1   8        9.18        8.08      1.59 o 
  -7   0   8        6.54       10.42      1.59 o 
  -6   0   8        3.31        9.73      1.38 o 
  -5   0   8      135.64      119.27      3.41 o 
  -4   0   8      123.79      109.26      2.18 o 
  -3   0   8        0.57        0.87      1.47 o 
  -2   0   8       27.81       28.98      1.79 o 
  -1   0   8        7.92       10.65      0.74 o 
   0   0   8        0.03        1.31      0.47 o 
   1   0   8       10.62        9.69      0.79 o 
   2   0   8      105.62      101.31      3.68 o 
   3   0   8        0.33       -0.92      0.90 o 
   4   0   8        0.40       -0.12      1.04 o 
  -8   1   8        1.73        0.87      1.17 o 
  -7   1   8        7.92        5.48      1.56 o 
  -6   1   8       83.80      102.52      2.40 o 
  -5   1   8       28.83       37.98      1.43 o 
  -4   1   8        6.77        6.95      0.73 o 
  -3   1   8       14.41       17.04      0.92 o 
  -2   1   8      240.87      270.59      3.52 o 
  -1   1   8       44.44       43.03      2.09 o 
   0   1   8        5.64        2.65      0.94 o 
   1   1   8        2.82        4.60      1.29 o 
   2   1   8        3.88        6.30      1.38 o 
   3   1   8        0.28        0.90      1.08 o 
  -8   2   8        0.46       -0.16      2.28 o 
  -7   2   8       42.61       40.89      1.66 o 
  -6   2   8       16.33       22.67      1.44 o 
  -5   2   8        7.39        6.36      0.77 o 
  -4   2   8       12.60       12.95      0.90 o 
  -3   2   8       13.90       12.38      1.29 o 
  -2   2   8       53.43       42.98      2.12 o 
  -1   2   8       86.07       79.13      2.99 o 
   0   2   8      383.51      390.00      7.66 o 
   1   2   8        0.22        0.09      0.90 o 
   2   2   8        5.47        7.73      1.56 o 
   3   2   8        0.08        1.63      1.24 o 
  -8   3   8        8.14        8.38      1.08 o 
  -7   3   8       27.92       26.69      1.42 o 
  -6   3   8       29.00       22.17      1.69 o 
  -5   3   8        0.03       -0.83      0.67 o 
  -4   3   8       79.50      100.73      3.41 o 
  -3   3   8        3.87        2.74      0.97 o 
  -2   3   8       53.95       63.34      2.74 o 
  -1   3   8       53.81       54.09      2.69 o 
   0   3   8        4.54        6.65      1.31 o 
   1   3   8        8.07        7.59      1.43 o 
   2   3   8       12.42       16.15      2.00 o 
  -8   4   8        0.72        0.97      1.08 o 
  -7   4   8        1.03        3.41      1.22 o 
  -6   4   8       10.22        8.31      1.47 o 
  -5   4   8        7.55        4.76      1.22 o 
  -4   4   8       41.34       39.69      2.32 o 
  -3   4   8       53.11       59.68      2.83 o 
  -2   4   8      481.48      470.79      6.13 o 
  -1   4   8        0.13       -0.22      0.54 o 
   0   4   8       12.78       10.26      1.59 o 
   1   4   8        0.71        0.41      1.10 o 
  -7   5   8        0.48        0.87      1.13 o 
  -6   5   8       13.90       22.59      2.09 o 
  -5   5   8        1.88        3.54      1.24 o 
  -4   5   8       29.23       38.22      2.39 o 
  -3   5   8       16.11       22.09      1.33 o 
  -2   5   8       20.50       25.30      1.42 o 
  -1   5   8       16.48       16.03      1.28 o 
   0   5   8        2.13        1.45      0.87 o 
  -7   6   8        1.08        0.14      1.13 o 
  -6   6   8        8.10        4.51      1.45 o 
  -5   6   8       11.66       15.02      1.86 o 
  -4   6   8      138.76      141.87      4.62 o 
  -3   6   8        1.90        0.30      0.65 o 
  -2   6   8        6.90        5.47      1.02 o 
  -1   6   8        0.30        0.41      0.76 o 
  -5   7   8        3.86        3.70      1.47 o 
  -4   7   8        2.21        2.90      1.31 o 
  -3   7   8       12.22        8.75      2.16 o 
  -1  -8   9        4.55        3.43      1.31 o 
   0  -8   9       26.42       24.99      2.14 o 
   1  -8   9        0.64        0.53      0.99 o 
   2  -8   9        6.65        5.34      1.50 o 
   3  -8   9        5.74        1.77      1.29 o 
  -3  -7   9        0.01        0.21      1.10 o 
  -2  -7   9        0.03        0.64      1.06 o 
  -1  -7   9        0.98        0.78      1.06 o 
   0  -7   9        9.10        8.21      1.47 o 
   1  -7   9      182.21      177.15      4.99 o 
   2  -7   9        1.73        0.81      0.94 o 
   3  -7   9       10.95       11.16      1.68 o 
   4  -7   9        4.33        2.76      1.38 o 
  -4  -6   9        8.57        9.99      1.79 o 
  -3  -6   9       26.96       27.36      2.28 o 
  -2  -6   9       11.51       13.83      1.68 o 
  -1  -6   9       13.75       10.58      1.52 o 
   0  -6   9       16.54       17.90      1.70 o 
   1  -6   9       46.51       53.96      2.67 o 
   2  -6   9       44.33       49.88      2.55 o 
   3  -6   9        0.44       -0.41      0.85 o 
   4  -6   9        0.52        1.13      1.04 o 
  -5  -5   9        0.89       -0.99      0.92 o 
  -4  -5   9        1.83       -0.46      1.06 o 
  -3  -5   9        0.92        3.75      1.31 o 
  -2  -5   9        0.53        0.30      0.92 o 
  -1  -5   9      478.50      473.27      8.49 o 
   0  -5   9        2.40        3.41      1.01 o 
   1  -5   9        5.23        5.61      1.10 o 
   2  -5   9        1.66        2.67      0.90 o 
   3  -5   9       58.95       59.09      1.97 o 
   4  -5   9        2.41        2.86      0.80 o 
  -5  -4   9       33.22       27.27      2.28 o 
  -4  -4   9        0.29        0.92      1.06 o 
  -3  -4   9        0.07        0.12      0.97 o 
  -2  -4   9       60.65       61.66      2.76 o 
  -1  -4   9      129.91      137.22      3.87 o 
   0  -4   9       76.42       74.36      2.74 o 
   1  -4   9       10.97       13.46      1.40 o 
   2  -4   9        7.08        7.35      0.81 o 
   3  -4   9       39.77       42.99      1.70 o 
   4  -4   9        5.26        5.29      1.36 o 
  -6  -3   9        0.22       -0.23      1.01 o 
  -5  -3   9        2.01        3.38      1.15 o 
  -4  -3   9        9.61       14.01      1.63 o 
  -3  -3   9      294.07      313.70      6.51 o 
  -2  -3   9       36.50       37.76      2.12 o 
  -1  -3   9        1.27        3.06      0.90 o 
   0  -3   9        0.42        0.00      0.52 o 
   1  -3   9       24.16       18.59      1.29 o 
   2  -3   9       32.53       37.03      1.46 o 
   3  -3   9        1.61        1.91      1.17 o 
   4  -3   9       61.57       61.23      3.13 o 
  -7  -2   9       22.22       15.37      1.96 o 
  -6  -2   9        0.17        0.97      1.08 o 
  -5  -2   9       22.67       27.68      2.09 o 
  -4  -2   9       32.87       43.58      2.32 o 
  -3  -2   9       65.98       81.45      2.99 o 
  -2  -2   9       41.80       33.85      1.21 o 
  -1  -2   9       29.52       25.66      1.54 o 
   0  -2   9        1.75        3.37      0.76 o 
   1  -2   9        2.28        1.74      0.54 o 
   2  -2   9        1.01        0.61      0.55 o 
   3  -2   9      242.99      248.08      6.10 o 
   4  -2   9        3.80        2.21      1.22 o 
  -7  -1   9        1.31        0.53      1.10 o 
  -6  -1   9        0.33       -0.48      1.01 o 
  -5  -1   9       33.82       32.90      2.19 o 
  -4  -1   9      144.49      130.32      3.80 o 
  -3  -1   9        0.58        2.46      0.55 o 
  -2  -1   9       11.83        9.01      0.82 o 
  -1  -1   9        0.62        0.45      0.45 o 
   0  -1   9        8.52       11.18      1.46 o 
   1  -1   9       39.64       42.13      1.45 o 
   2  -1   9      158.74      166.56      3.09 o 
   3  -1   9        7.97        8.95      1.56 o 
   4  -1   9       17.15       22.76      2.30 o 
  -7   0   9       10.27       15.46      1.86 o 
  -6   0   9        0.35        0.09      1.06 o 
  -5   0   9        5.83        9.82      0.89 o 
  -4   0   9        2.18        1.06      0.79 o 
  -3   0   9        5.70        5.64      0.67 o 
  -2   0   9        6.17        3.58      1.09 o 
  -1   0   9        1.38        1.37      0.52 o 
   0   0   9       29.67       30.90      2.05 o 
   1   0   9      726.02      752.07     12.33 o 
   2   0   9       23.57       25.75      2.16 o 
   3   0   9       38.41       34.28      2.53 o 
  -7   1   9        1.63        0.73      0.97 o 
  -6   1   9      173.00      155.82      3.15 o 
  -5   1   9        2.77        2.10      0.63 o 
  -4   1   9       18.25       19.84      1.12 o 
  -3   1   9        0.28        1.03      0.66 o 
  -2   1   9        8.06        4.14      0.90 o 
  -1   1   9       45.12       36.70      2.07 o 
   0   1   9      100.64       89.23      3.38 o 
   1   1   9        2.00        2.23      1.06 o 
   2   1   9       61.37       62.81      3.20 o 
   3   1   9        7.35        8.31      1.77 o 
  -7   2   9        0.78        1.29      0.82 o 
  -6   2   9        1.88        1.53      0.69 o 
  -5   2   9        0.01       -0.44      0.67 o 
  -4   2   9        0.80        0.60      0.74 o 
  -3   2   9        2.49        1.20      0.83 o 
  -2   2   9       52.26       52.46      2.46 o 
  -1   2   9      529.13      548.95      9.73 o 
   0   2   9       45.16       50.57      2.67 o 
   1   2   9       41.31       47.56      2.81 o 
   2   2   9       12.56       15.76      2.05 o 
  -7   3   9        0.56        2.53      1.17 o 
  -6   3   9        7.72        7.85      1.43 o 
  -5   3   9        0.55        0.69      0.94 o 
  -4   3   9        3.47        1.73      0.92 o 
  -3   3   9        0.00        1.54      0.92 o 
  -2   3   9       42.97       39.90      2.35 o 
  -1   3   9        4.46        5.38      1.24 o 
   0   3   9       36.35       36.31      2.51 o 
   1   3   9       50.41       57.87      3.22 o 
  -7   4   9        1.07        1.29      1.10 o 
  -6   4   9        0.21        0.81      0.97 o 
  -5   4   9        0.33        1.04      1.01 o 
  -4   4   9        1.64        3.04      1.13 o 
  -3   4   9       72.00       76.25      3.22 o 
  -2   4   9       10.05        9.23      1.54 o 
  -1   4   9       30.68       32.40      2.37 o 
   0   4   9        0.06       -1.04      0.94 o 
  -7   5   9        1.15        1.59      1.36 o 
  -6   5   9        0.34       -1.08      0.92 o 
  -5   5   9        1.86        4.35      1.40 o 
  -4   5   9       45.93       37.25      2.48 o 
  -3   5   9       14.28       13.85      1.77 o 
  -2   5   9        1.84        3.34      1.24 o 
  -1   5   9       34.41       40.63      2.65 o 
  -6   6   9        2.79        0.97      1.22 o 
  -5   6   9        1.21        1.10      1.22 o 
  -4   6   9        5.97        3.43      1.24 o 
  -3   6   9        9.02       10.14      2.21 o 
   0  -8  10        0.02       -0.64      1.01 o 
   1  -8  10       34.73       31.71      2.42 o 
   2  -8  10       60.37       63.41      3.43 o 
  -2  -7  10        1.92        1.20      1.15 o 
  -1  -7  10        0.02       -1.38      0.92 o 
   0  -7  10        6.31        8.97      1.54 o 
   1  -7  10        8.66        6.99      1.45 o 
   2  -7  10       14.37       13.99      1.84 o 
   3  -7  10        3.32        0.76      1.10 o 
  -3  -6  10       18.42       25.10      2.30 o 
  -2  -6  10        2.61        1.22      1.08 o 
  -1  -6  10       32.33       26.87      2.14 o 
   0  -6  10      129.69      127.28      4.14 o 
   1  -6  10        8.83        8.05      1.43 o 
   2  -6  10        5.31        4.99      1.31 o 
   3  -6  10        0.41        0.55      0.94 o 
  -4  -5  10        2.06        1.77      1.17 o 
  -3  -5  10        2.73       -0.87      0.94 o 
  -2  -5  10       57.36       52.16      2.74 o 
  -1  -5  10       86.60       85.78      3.31 o 
   0  -5  10       19.85       18.91      1.70 o 
   1  -5  10        0.10       -0.30      0.78 o 
   2  -5  10        2.82        2.95      1.08 o 
   3  -5  10        7.63       10.47      1.61 o 
   4  -5  10        1.80        1.33      1.07 o 
  -5  -4  10        5.65        5.94      1.54 o 
  -4  -4  10        0.25       -0.09      1.01 o 
  -3  -4  10        0.15       -0.83      0.87 o 
  -2  -4  10      132.30      120.50      3.89 o 
  -1  -4  10       56.18       56.60      2.58 o 
   0  -4  10       22.17       26.32      1.79 o 
   1  -4  10       38.64       35.96      2.09 o 
   2  -4  10       11.41       12.22      2.47 o 
   3  -4  10        2.21        2.80      0.75 o 
   4  -4  10       28.67       28.92      1.78 o 
  -6  -3  10        0.05        0.39      1.15 o 
  -5  -3  10        5.10        5.82      1.45 o 
  -4  -3  10       56.48       72.41      3.24 o 
  -3  -3  10      285.16      256.64      5.91 o 
  -2  -3  10       18.29       20.45      1.75 o 
  -1  -3  10        0.26        0.87      0.76 o 
   0  -3  10        5.79        6.26      1.43 o 
   1  -3  10       74.25       73.56      3.83 o 
   2  -3  10        0.02        0.60      0.56 o 
   3  -3  10       16.82       16.29      1.29 o 
  -6  -2  10        4.17        5.61      1.54 o 
  -5  -2  10       18.05       27.43      2.09 o 
  -4  -2  10       80.63       64.06      2.97 o 
  -3  -2  10      105.08       96.59      3.34 o 
  -2  -2  10      142.99      151.49      4.05 o 
  -1  -2  10       36.01       30.87      2.57 o 
   0  -2  10        2.70        4.14      1.02 o 
   1  -2  10       10.40       10.32      0.90 o 
   2  -2  10       13.82       11.65      1.06 o 
   3  -2  10        0.26       -1.36      0.97 o 
  -7  -1  10        0.01        0.55      1.06 o 
  -6  -1  10       13.69       13.37      1.75 o 
  -5  -1  10      253.77      257.08      6.01 o 
  -4  -1  10       14.67       19.56      1.73 o 
  -3  -1  10       10.08        9.65      0.85 o 
  -2  -1  10       28.83       31.93      1.28 o 
  -1  -1  10       59.45       56.02      1.65 o 
   0  -1  10        2.46        2.20      0.63 o 
   1  -1  10       35.25       34.65      2.42 o 
   2  -1  10        0.89        0.12      0.99 o 
   3  -1  10        5.00        3.22      1.33 o 
  -7   0  10        5.93       13.78      1.82 o 
  -6   0  10       24.00       14.79      1.73 o 
  -5   0  10       70.86       74.43      2.07 o 
  -4   0  10      108.13      120.03      2.53 o 
  -3   0  10        0.87        2.46      0.61 o 
  -2   0  10        3.43        4.42      0.65 o 
  -1   0  10        2.18        2.05      0.87 o 
   0   0  10        9.31       13.81      1.54 o 
   1   0  10        0.19        0.16      0.92 o 
   2   0  10       18.80       18.89      2.05 o 
  -6   1  10       11.29       13.06      2.24 o 
  -5   1  10        8.94       11.52      1.02 o 
  -4   1  10        5.20        8.42      1.20 o 
  -3   1  10        9.67       16.01      1.47 o 
  -2   1  10        0.02       -0.79      0.53 o 
  -1   1  10        0.85        0.05      0.85 o 
   0   1  10        1.47        0.14      0.85 o 
   1   1  10        0.60       -0.62      0.83 o 
   2   1  10        7.75        6.93      1.61 o 
  -7   2  10       18.22       29.04      1.54 o 
  -6   2  10       21.01       23.35      2.02 o 
  -5   2  10        0.44        0.37      0.85 o 
  -4   2  10       26.27       22.30      1.86 o 
  -3   2  10       35.12       31.66      2.02 o 
  -2   2  10       36.99       45.26      2.42 o 
  -1   2  10       15.12       12.98      1.59 o 
   0   2  10        4.54        5.84      1.40 o 
   1   2  10        4.25        2.55      1.22 o 
  -7   3  10        2.90        2.37      1.15 o 
  -6   3  10        0.03        1.68      1.06 o 
  -5   3  10        6.84        7.66      1.43 o 
  -4   3  10       15.79       22.23      1.98 o 
  -3   3  10       12.32       11.53      1.52 o 
  -2   3  10        0.00        0.44      0.81 o 
  -1   3  10       18.17       14.33      1.75 o 
   0   3  10        5.37        6.14      1.54 o 
  -7   4  10        0.62       -1.45      0.97 o 
  -6   4  10       15.53       16.13      1.91 o 
  -5   4  10       12.49       13.58      1.79 o 
  -4   4  10       13.34       20.16      1.96 o 
  -3   4  10       44.03       46.96      2.69 o 
  -2   4  10        0.51        2.62      1.15 o 
  -1   4  10        0.13        0.81      1.13 o 
  -6   5  10        9.16       14.56      2.00 o 
  -5   5  10        3.19        6.28      1.56 o 
  -4   5  10        1.82        3.13      1.29 o 
  -3   5  10       31.23       30.03      2.44 o 
  -2   5  10       12.29       11.80      1.84 o 
  -1  -7  11        0.20       -0.05      1.04 o 
   0  -7  11       48.68       45.05      2.72 o 
   1  -7  11        2.55        2.81      1.27 o 
  -3  -6  11        8.44        5.55      1.63 o 
  -2  -6  11        0.02        0.41      1.01 o 
  -1  -6  11       11.02       12.19      1.73 o 
   0  -6  11        2.42        1.20      0.97 o 
   1  -6  11       37.70       34.97      2.37 o 
   2  -6  11        2.14        3.08      1.17 o 
  -4  -5  11       13.29       13.37      1.93 o 
  -3  -5  11        2.33        1.47      1.17 o 
  -2  -5  11       83.28       82.10      3.41 o 
  -1  -5  11        2.57        1.70      1.06 o 
   0  -5  11        0.62        0.83      0.85 o 
   1  -5  11        3.26        1.61      1.01 o 
   2  -5  11       30.81       31.02      2.25 o 
   3  -5  11        7.05       11.50      1.73 o 
  -5  -4  11       11.90       14.13      1.96 o 
  -4  -4  11        0.00        0.44      1.13 o 
  -3  -4  11        9.15       10.28      1.59 o 
  -2  -4  11        5.03        6.24      1.33 o 
  -1  -4  11       52.77       44.87      2.42 o 
   0  -4  11       63.73       65.00      2.83 o 
   1  -4  11        6.53        6.81      1.29 o 
   2  -4  11        5.78        5.27      1.24 o 
   3  -4  11        0.00        1.15      0.76 o 
  -5  -3  11        1.47        5.82      1.54 o 
  -4  -3  11       41.28       43.28      2.65 o 
  -3  -3  11        5.45        5.89      1.31 o 
  -2  -3  11        0.01        0.94      0.92 o 
  -1  -3  11        4.28        5.89      1.15 o 
   0  -3  11        5.93        5.02      1.10 o 
   1  -3  11       32.07       34.33      1.53 o 
   2  -3  11        2.42        1.84      0.87 o 
   3  -3  11       23.43       26.74      1.57 o 
  -6  -2  11        0.06        0.87      1.17 o 
  -5  -2  11        0.21        0.28      1.04 o 
  -4  -2  11        6.08        7.96      1.43 o 
  -3  -2  11       16.75       12.33      1.52 o 
  -2  -2  11       81.32       92.45      3.24 o 
  -1  -2  11        2.01        1.22      0.70 o 
   0  -2  11        0.13       -0.23      0.79 o 
   1  -2  11        0.16       -0.27      0.57 o 
   2  -2  11        2.38        1.27      1.08 o 
  -6  -1  11        4.04        4.56      1.36 o 
  -5  -1  11       12.21       10.75      1.59 o 
  -4  -1  11       10.63       14.61      1.66 o 
  -3  -1  11       34.39       40.90      2.69 o 
  -2  -1  11        5.99        1.61      0.78 o 
  -1  -1  11      124.37      104.64      2.90 o 
   0  -1  11        0.56        1.27      0.87 o 
   1  -1  11       10.41       11.80      1.63 o 
   2  -1  11        5.58        6.21      1.52 o 
  -6   0  11        1.92        3.73      1.27 o 
  -5   0  11        0.23        0.28      0.97 o 
  -4   0  11       14.56       18.92      2.11 o 
  -3   0  11       11.46       11.27      1.33 o 
  -2   0  11        0.04        0.85      0.71 o 
  -1   0  11        0.47        2.39      0.97 o 
   0   0  11        4.13        3.93      1.20 o 
   1   0  11        2.00        2.00      1.15 o 
  -6   1  11       13.55       15.32      1.21 o 
  -5   1  11       19.09       30.74      2.12 o 
  -4   1  11       15.89        8.44      1.33 o 
  -3   1  11      113.83       98.71      3.50 o 
  -2   1  11        2.32        2.72      0.99 o 
  -1   1  11        0.20        2.28      1.01 o 
   0   1  11        1.19        2.37      1.10 o 
   1   1  11        0.61       -0.09      0.92 o 
  -6   2  11        0.62        3.41      1.17 o 
  -5   2  11        0.56        0.81      0.92 o 
  -4   2  11        0.68        0.94      0.85 o 
  -3   2  11        0.06       -0.21      0.81 o 
  -2   2  11        1.39        1.20      0.90 o 
  -1   2  11        5.06        5.84      1.31 o 
   0   2  11        2.11        0.32      0.92 o 
  -6   3  11        4.91        3.15      1.27 o 
  -5   3  11       23.17       20.16      2.02 o 
  -4   3  11        3.78        5.48      1.31 o 
  -3   3  11        2.55        4.53      1.17 o 
  -2   3  11        1.83        3.75      1.17 o 
  -1   3  11        0.23        0.78      0.97 o 
  -5   4  11        5.74        2.14      1.15 o 
  -4   4  11        0.12        2.85      1.10 o 
  -3   4  11        1.99        3.70      1.27 o 
  -2   4  11        1.06        1.17      1.08 o 
  -1  -6  12        1.30        0.74      1.10 o 
   0  -6  12        1.39        3.61      1.31 o 
  -3  -5  12        2.38        0.53      1.06 o 
  -2  -5  12        2.28       -0.94      0.87 o 
  -1  -5  12       10.98        7.78      1.52 o 
   0  -5  12        3.33        5.64      1.33 o 
   1  -5  12        0.17        0.28      0.92 o 
  -4  -4  12        0.11       -0.62      1.08 o 
  -3  -4  12        0.84        1.61      1.13 o 
  -2  -4  12        0.74       -0.32      0.97 o 
  -1  -4  12        0.75        1.52      0.99 o 
   0  -4  12       43.79       43.76      2.46 o 
   1  -4  12        3.41        3.45      1.17 o 
  -5  -3  12        0.57        0.35      1.24 o 
  -4  -3  12        3.01        0.58      1.10 o 
  -3  -3  12        0.35        1.36      1.04 o 
  -2  -3  12        0.01       -0.81      0.85 o 
  -1  -3  12        7.48        9.39      1.40 o 
   0  -3  12       33.19       25.77      1.91 o 
   1  -3  12        5.29        2.72      1.10 o 
  -5  -2  12        0.08        0.71      1.13 o 
  -4  -2  12        1.87       -0.46      0.99 o 
  -3  -2  12        8.42        9.36      1.45 o 
  -2  -2  12       12.49       13.32      1.52 o 
  -1  -2  12        1.16        2.83      0.99 o 
   0  -2  12        0.40       -0.69      0.74 o 
   1  -2  12        7.15        5.66      1.33 o 
  -5  -1  12        0.47       -0.30      0.99 o 
  -4  -1  12        3.73        4.42      1.27 o 
  -3  -1  12       10.25       13.55      1.63 o 
  -2  -1  12       12.04       14.43      1.47 o 
  -1  -1  12        1.75        1.43      0.81 o 
   0  -1  12        4.78        2.05      1.08 o 
   1  -1  12        0.28        1.93      1.15 o 
  -6   0  12        8.71        8.74      1.63 o 
  -4   0  12        0.96        0.48      0.85 o 
  -3   0  12        6.35        3.75      1.01 o 
  -2   0  12        2.16        4.23      1.10 o 
  -1   0  12        6.65        7.96      1.38 o 
   0   0  12        6.95        5.34      1.31 o 
  -5   1  12        0.95        2.78      1.17 o 
  -4   1  12        0.87        1.22      0.92 o 
  -3   1  12        3.11        3.27      1.08 o 
  -2   1  12        5.12        4.21      1.20 o 
  -1   1  12        3.27        3.77      1.15 o 
   0   1  12        4.69        4.42      1.33 o 
  -5   2  12       14.47       11.44      1.70 o 
  -4   2  12        1.80        1.01      0.92 o 
  -3   2  12        0.64        2.69      1.08 o 
  -2   2  12        9.74        7.43      1.45 o 
  -1   2  12       21.58       28.12      2.32 o 
  -4   3  12        1.25        2.07      1.10 o 
  -3   3  12        2.71        1.29      1.06 o 
  -2  -4  13        2.57        2.25      1.17 o 
  -1  -4  13       35.48       37.30      2.48 o 
   0  -4  13        2.62        4.51      1.33 o 
  -3  -3  13        0.09       -0.51      0.94 o 
  -2  -3  13        5.75        4.37      1.27 o 
  -1  -3  13        1.16        1.33      1.04 o 
   0  -3  13       25.07       19.10      1.84 o 
  -4  -2  13        2.63        7.98      1.59 o 
  -3  -2  13       41.83       52.41      2.85 o 
  -2  -2  13        0.49       -1.07      0.71 o 
  -1  -1  13        5.63        5.50      1.24 o 
  -3   0  13        0.00        2.62      0.99 o 
  -2   0  13        0.63        1.10      0.87 o 
  -1   0  13       10.44       15.46      1.77 o 
  -4   1  13       28.19       26.16      2.16 o 
  -3   1  13        6.26        5.78      1.33 o 
                                                 
